# Supplementary material for: Benzyl N′-benzhydrylidene­hydrazine­carbodithio­ate
Source: Acta Crystallogr Sect E Struct Rep Online. 2008 Nov 29;64(Pt 12):o2477. doi: 10.1107/S1600536808039408 (PMC2959849; doi:10.1107/S1600536808039408)
Supplement: Supplementary file 1 [file e-64-o2477-sup1.cif]

##############################################################################
###                                                                        ###
###        Electronic paper (Acta Crystallographica Section E)             ###
###                                                                        ###
##############################################################################
#                                                                            #
# This CIF contains the data in a paper accepted for publication in Acta     #
# Crystallographica Section E. It conforms to the requirements of Notes      #
# for Authors for Section E, and has been peer reviewed under the auspices   #
# of the IUCr Commission on Journals.                                        #
#                                                                            #
# Full details of the Crystallographic Information File format               #
# are given in the paper "The Crystallographic Information File (CIF):       #
# a New Standard Archive File for Crystallography" by S. R. Hall, F. H.      #
# Allen and I. D. Brown [Acta Cryst. (1991), A47, 655-685].                  #
#                                                                            #
# The current version of the core CIF dictionary is obtainable from          #
# ftp://ftp.iucr.org/pub/cif_core.dic. The current version number is 2.4.    #
#                                                                            #
# Software is freely available for graphical display of the structure(s) in  #
# this CIF.  For information consult the CIF home page http://www.iucr.org/  #
# cif/home.html                                                              #
#                                                                            #
# This file may be used for bona fide research purposes within the           #
# scientific community so long as proper attribution is given to the journal # 
# article from which it was obtained.                                        #
#                                                                            #
##############################################################################
                                             
data_global
_audit_creation_method     SHELXL
_journal_date_recd_electronic     2008-11-04
_journal_date_accepted     2008-11-24
_journal_name_full     'Acta Crystallographica, Section E'
_journal_year     2008
_journal_volume     64
_journal_issue     12
_journal_page_first     o2477
_journal_page_last     o2477
_journal_paper_category     QO
_journal_coeditor_code     BG2222
_publ_contact_author_name     'Bing-Xiang Zhang'
_publ_contact_author_address
; Department of Chemistry,
  Taishan University,
  271021 Taian, Shandong,
  People's Republic of China
;
_publ_contact_author_email     bezhbx@163.com
_publ_contact_author_fax     '+86 538 6715546'
_publ_contact_author_phone     '+86 538 6715546'
_publ_section_title
;
Benzyl <i>N</i>'-benzhydrylidenehydrazinecarbodithioate
;
loop_
    _publ_author_name
    _publ_author_footnote
    _publ_author_address
    'Bing-Xiang Zhang' .
; Department of Chemistry,
  Taishan University,
  271021 Taian, Shandong,
  People's Republic of China
;
data_I
_chemical_name_systematic
;
Benzyl N'-benzhydrylidenehydrazinecarbodithioate
;
_chemical_name_common     ?
_chemical_formula_moiety     'C21 H18 N2 S2'
_chemical_formula_sum     'C21 H18 N2 S2'
_chemical_formula_iupac     'C21 H18 N2 S2'
_chemical_formula_weight     362.49
_chemical_melting_point     ?
_symmetry_cell_setting     monoclinic
_symmetry_space_group_name_H-M     'P 21/c '
_symmetry_space_group_name_Hall     '-P 2ybc'
loop_
    _symmetry_equiv_pos_as_xyz
    'x, y, z'
    '-x, y+1/2, -z+1/2'
    '-x, -y, -z'
    'x, -y-1/2, z-1/2'
_cell_length_a     20.2903(14)
_cell_length_b     9.0951(6)
_cell_length_c     10.5818(7)
_cell_angle_alpha     90.00
_cell_angle_beta     103.9240(10)
_cell_angle_gamma     90.00
_cell_volume     1895.4(2)
_cell_formula_units_Z     4
_cell_measurement_reflns_used     1615
_cell_measurement_theta_min     2.99
_cell_measurement_theta_max     22.74
_cell_measurement_temperature     295(2)
_exptl_crystal_description     block
_exptl_crystal_colour     yellow
_exptl_crystal_size_max     0.12
_exptl_crystal_size_mid     0.10
_exptl_crystal_size_min     0.06
_exptl_crystal_density_diffrn     1.270
_exptl_crystal_density_meas     ?
_exptl_crystal_density_method     'not measured'
_exptl_crystal_F_000     760
_exptl_absorpt_coefficient_mu     0.286
_exptl_absorpt_correction_type     multi-scan
_exptl_absorpt_process_details     '(SADABS; Bruker, 2005)'
_exptl_absorpt_correction_T_min     0.9665
_exptl_absorpt_correction_T_max     0.9830
_exptl_special_details
;
;
_diffrn_ambient_temperature     295(2)
_diffrn_radiation_type     MoK\a
_diffrn_radiation_wavelength     0.71073
_diffrn_radiation_source     'fine-focus sealed tube'
_diffrn_radiation_monochromator     graphite
_diffrn_measurement_device_type     'Bruker APEX2 CCD area-detector'
_diffrn_measurement_method     '\f and \w'
_diffrn_detector_area_resol_mean     ?
_diffrn_reflns_number     9776
_diffrn_reflns_av_R_equivalents     0.0390
_diffrn_reflns_av_sigmaI/netI     0.0458
_diffrn_reflns_theta_min     2.07
_diffrn_reflns_theta_max     25.05
_diffrn_reflns_theta_full     25.05
_diffrn_measured_fraction_theta_max     1.000
_diffrn_measured_fraction_theta_full     1.000
_diffrn_reflns_limit_h_min     -24
_diffrn_reflns_limit_h_max     24
_diffrn_reflns_limit_k_min     -10
_diffrn_reflns_limit_k_max     10
_diffrn_reflns_limit_l_min     -11
_diffrn_reflns_limit_l_max     12
_diffrn_standards_number     ?
_diffrn_standards_interval_count     ?
_diffrn_standards_interval_time     ?
_diffrn_standards_decay_%     ?
_refine_special_details
;
Refinement of <i>F</i>^2^ against ALL reflections. The weighted <i>R</i>-factor
<i>wR</i> and goodness of fit <i>S</i> are based on <i>F</i>^2^, conventional
<i>R</i>-factors <i>R</i> are based on <i>F</i>, with <i>F</i> set to zero for
negative <i>F</i>^2^. The threshold expression of <i>F</i>^2^ >
\s(<i>F</i>^2^) is used only for calculating <i>R</i>-factors(gt) <i>etc</i>.
and is not relevant to the choice of reflections for refinement.
<i>R</i>-factors based on <i>F</i>^2^ are statistically about twice as large
as those based on <i>F</i>, and <i>R</i>- factors based on ALL data will be
even larger.
;
_reflns_number_total     3363
_reflns_number_gt     2191
_reflns_threshold_expression     I>2\s(I)
_refine_ls_structure_factor_coef     Fsqd
_refine_ls_matrix_type     full
_refine_ls_R_factor_all     0.0800
_refine_ls_R_factor_gt     0.0471
_refine_ls_wR_factor_gt     0.1014
_refine_ls_wR_factor_ref     0.1161
_refine_ls_goodness_of_fit_ref     1.046
_refine_ls_restrained_S_all     1.070
_refine_ls_number_reflns     3363
_refine_ls_number_parameters     214
_refine_ls_number_restraints     0
_refine_ls_hydrogen_treatment     constr
_refine_ls_weighting_scheme     calc
_refine_ls_weighting_details
         'calc w=1/[\s^2^(Fo^2^)+(0.0462P)^2^+0.2919P] where P=(Fo^2^+2Fc^2^)/3'
_atom_sites_solution_hydrogens     geom
_atom_sites_solution_primary     direct
_atom_sites_solution_secondary     difmap
_refine_ls_shift/su_max     0.001
_refine_ls_shift/su_mean     0.000
_refine_diff_density_max     0.220
_refine_diff_density_min     -0.226
_refine_ls_extinction_method     none
_refine_ls_extinction_coef     ?
loop_
    _atom_type_symbol
    _atom_type_description
    _atom_type_scat_dispersion_real
    _atom_type_scat_dispersion_imag
    _atom_type_scat_source
    'C' 'C' 0.0033 0.0016
                         'International Tables Vol C Tables 4.2.6.8 and 6.1.1.4'
    'H' 'H' 0.0000 0.0000
                         'International Tables Vol C Tables 4.2.6.8 and 6.1.1.4'
    'N' 'N' 0.0061 0.0033
                         'International Tables Vol C Tables 4.2.6.8 and 6.1.1.4'
    'S' 'S' 0.1246 0.1234
                         'International Tables Vol C Tables 4.2.6.8 and 6.1.1.4'
_computing_data_collection     'APEX2 (Bruker, 2005)'
_computing_cell_refinement     'APEX2 (Bruker, 2005)'
_computing_data_reduction     'SAINT (Bruker, 2005)'
_computing_structure_solution     'SHELXS97 (Sheldrick, 2008)'
_computing_structure_refinement     'SHELXL97 (Sheldrick, 2008)'
_computing_molecular_graphics     'SHELXTL (Sheldrick, 2008)'
_computing_publication_material     'SHELXTL (Sheldrick, 2008'
loop_
    _atom_site_type_symbol
    _atom_site_label
    _atom_site_fract_x
    _atom_site_fract_y
    _atom_site_fract_z
    _atom_site_U_iso_or_equiv
    _atom_site_adp_type
    _atom_site_calc_flag
    _atom_site_refinement_flags
    _atom_site_occupancy
    _atom_site_disorder_assembly
    _atom_site_disorder_group
    S S1 0.29194(4) 0.73862(8) 0.23650(8) 0.0593(2) Uani d . 1 . .
    S S2 0.15831(4) 0.59677(8) 0.10325(8) 0.0636(3) Uani d . 1 . .
    N N1 0.17341(11) 0.8548(2) 0.2139(2) 0.0539(6) Uani d . 1 . .
    H H1 0.1299 0.8630 0.1909 0.065 Uiso calc R 1 . .
    N N2 0.21181(11) 0.9673(2) 0.2809(2) 0.0508(6) Uani d . 1 . .
    C C1 0.39011(8) 0.5783(2) 0.1752(2) 0.0578(8) Uani d GD 1 . .
    C C2 0.41212(13) 0.6495(2) 0.0766(2) 0.0836(10) Uani d GD 1 . .
    H H2 0.3807 0.6909 0.0070 0.100 Uiso calc R 1 . .
    C C3 0.48112(15) 0.6589(3) 0.0820(3) 0.1024(13) Uani d GD 1 . .
    H H3 0.4958 0.7065 0.0160 0.123 Uiso calc R 1 . .
    C C4 0.52811(9) 0.5971(3) 0.1861(3) 0.1042(14) Uani d GD 1 . .
    H H4 0.5743 0.6034 0.1897 0.125 Uiso calc R 1 . .
    C C5 0.50611(11) 0.5259(3) 0.2847(3) 0.1084(14) Uani d GD 1 . .
    H H5 0.5376 0.4845 0.3543 0.130 Uiso calc R 1 . .
    C C6 0.43711(12) 0.5165(3) 0.2793(2) 0.0868(11) Uani d GD 1 . .
    H H6 0.4224 0.4689 0.3452 0.104 Uiso calc R 1 . .
    C C7 0.31560(14) 0.5689(3) 0.1698(4) 0.0709(9) Uani d . 1 . .
    H H7A 0.3065 0.4857 0.2204 0.085 Uiso calc R 1 . .
    H H7B 0.2898 0.5566 0.0805 0.085 Uiso calc R 1 . .
    C C8 0.20349(13) 0.7318(3) 0.1840(2) 0.0475(7) Uani d . 1 . .
    C C9 0.18138(13) 1.0901(3) 0.2909(2) 0.0450(6) Uani d . 1 . .
    C C10 0.22361(13) 1.2075(3) 0.3651(2) 0.0449(6) Uani d . 1 . .
    C C11 0.29263(14) 1.1870(3) 0.4165(3) 0.0603(8) Uani d . 1 . .
    H H11 0.3129 1.0997 0.4000 0.072 Uiso calc R 1 . .
    C C12 0.33158(15) 1.2931(3) 0.4912(3) 0.0714(9) Uani d . 1 . .
    H H12 0.3777 1.2770 0.5256 0.086 Uiso calc R 1 . .
    C C13 0.30214(17) 1.4240(3) 0.5153(3) 0.0718(9) Uani d . 1 . .
    H H13 0.3284 1.4959 0.5664 0.086 Uiso calc R 1 . .
    C C14 0.23479(16) 1.4474(3) 0.4641(3) 0.0664(8) Uani d . 1 . .
    H H14 0.2153 1.5362 0.4792 0.080 Uiso calc R 1 . .
    C C15 0.19518(15) 1.3404(3) 0.3898(3) 0.0554(7) Uani d . 1 . .
    H H15 0.1491 1.3574 0.3559 0.067 Uiso calc R 1 . .
    C C16 0.10755(13) 1.1135(3) 0.2328(2) 0.0437(6) Uani d . 1 . .
    C C17 0.05888(14) 1.0439(3) 0.2829(3) 0.0564(7) Uani d . 1 . .
    H H17 0.0723 0.9829 0.3550 0.068 Uiso calc R 1 . .
    C C18 -0.00925(15) 1.0638(3) 0.2275(3) 0.0653(8) Uani d . 1 . .
    H H18 -0.0414 1.0176 0.2634 0.078 Uiso calc R 1 . .
    C C19 -0.02962(16) 1.1503(3) 0.1210(3) 0.0664(9) Uani d . 1 . .
    H H19 -0.0757 1.1632 0.0839 0.080 Uiso calc R 1 . .
    C C20 0.01760(16) 1.2191(3) 0.0678(3) 0.0670(8) Uani d . 1 . .
    H H20 0.0035 1.2776 -0.0058 0.080 Uiso calc R 1 . .
    C C21 0.08623(15) 1.2016(3) 0.1237(3) 0.0569(7) Uani d . 1 . .
    H H21 0.1181 1.2491 0.0880 0.068 Uiso calc R 1 . .
loop_
    _atom_site_aniso_label
    _atom_site_aniso_U_11
    _atom_site_aniso_U_22
    _atom_site_aniso_U_33
    _atom_site_aniso_U_12
    _atom_site_aniso_U_13
    _atom_site_aniso_U_23
    S1 0.0445(4) 0.0491(4) 0.0788(6) 0.0040(3) 0.0042(4) -0.0127(4)
    S2 0.0521(5) 0.0564(5) 0.0746(6) -0.0006(4) 0.0000(4) -0.0137(4)
    N1 0.0414(13) 0.0488(13) 0.0692(16) 0.0060(11) 0.0091(12) -0.0080(12)
    N2 0.0458(14) 0.0466(13) 0.0590(15) 0.0028(11) 0.0109(11) -0.0066(12)
    C1 0.0502(18) 0.0447(16) 0.075(2) 0.0061(14) 0.0092(16) -0.0101(16)
    C2 0.079(3) 0.085(2) 0.083(3) 0.004(2) 0.012(2) 0.005(2)
    C3 0.092(3) 0.112(3) 0.113(3) -0.017(3) 0.043(3) -0.008(3)
    C4 0.056(2) 0.103(3) 0.157(4) -0.003(2) 0.032(3) -0.015(3)
    C5 0.055(2) 0.116(3) 0.142(4) 0.008(2) 0.000(2) 0.022(3)
    C6 0.057(2) 0.096(3) 0.105(3) 0.004(2) 0.013(2) 0.022(2)
    C7 0.0489(18) 0.0562(18) 0.106(3) 0.0071(15) 0.0148(17) -0.0217(19)
    C8 0.0460(16) 0.0449(15) 0.0490(16) 0.0064(13) 0.0061(13) 0.0026(13)
    C9 0.0434(15) 0.0456(15) 0.0471(16) 0.0044(13) 0.0131(13) 0.0009(13)
    C10 0.0455(16) 0.0438(14) 0.0474(16) -0.0001(13) 0.0149(13) 0.0013(13)
    C11 0.0478(18) 0.0486(16) 0.085(2) -0.0010(14) 0.0170(16) -0.0034(17)
    C12 0.0443(18) 0.069(2) 0.096(3) -0.0064(16) 0.0091(17) -0.006(2)
    C13 0.068(2) 0.066(2) 0.081(2) -0.0139(18) 0.0166(19) -0.0177(18)
    C14 0.065(2) 0.0560(18) 0.078(2) 0.0044(16) 0.0167(18) -0.0150(17)
    C15 0.0504(17) 0.0555(17) 0.0610(19) 0.0064(14) 0.0148(15) -0.0089(15)
    C16 0.0435(16) 0.0386(14) 0.0478(16) 0.0057(12) 0.0087(13) -0.0025(13)
    C17 0.0494(18) 0.0600(18) 0.0606(18) 0.0050(14) 0.0145(15) 0.0111(15)
    C18 0.0477(19) 0.075(2) 0.074(2) -0.0001(16) 0.0154(16) 0.0044(19)
    C19 0.0477(19) 0.065(2) 0.078(2) 0.0080(16) -0.0017(17) -0.0048(18)
    C20 0.067(2) 0.066(2) 0.060(2) 0.0142(17) -0.0012(17) 0.0090(17)
    C21 0.0591(19) 0.0528(16) 0.0591(18) 0.0061(15) 0.0148(15) 0.0070(15)
_geom_special_details
;
All e.s.d.'s (except the e.s.d. in the dihedral angle between two l.s. planes)
are estimated using the full covariance matrix. The cell e.s.d.'s are taken
into account individually in the estimation of e.s.d.'s in distances, angles
and torsion angles; correlations between e.s.d.'s in cell parameters are only
used when they are defined by crystal symmetry. An approximate (isotropic)
treatment of cell e.s.d.'s is used for estimating e.s.d.'s involving l.s.
planes.
;
loop_
    _geom_bond_atom_site_label_1
    _geom_bond_atom_site_label_2
    _geom_bond_site_symmetry_2
    _geom_bond_distance
    _geom_bond_publ_flag
    S1 C8 . 1.747(3) ?
    S1 C7 . 1.810(3) ?
    S2 C8 . 1.643(3) ?
    N1 C8 . 1.348(3) ?
    N1 N2 . 1.375(3) ?
    N1 H1 . 0.8600 ?
    N2 C9 . 1.293(3) ?
    C1 C2 . 1.3900 ?
    C1 C6 . 1.3900 ?
    C1 C7 . 1.501(3) ?
    C2 C3 . 1.3900 ?
    C2 H2 . 0.9300 ?
    C3 C4 . 1.3900 ?
    C3 H3 . 0.9300 ?
    C4 C5 . 1.3900 ?
    C4 H4 . 0.9300 ?
    C5 C6 . 1.3900 ?
    C5 H5 . 0.9300 ?
    C6 H6 . 0.9300 ?
    C7 H7A . 0.9700 ?
    C7 H7B . 0.9700 ?
    C9 C10 . 1.472(3) ?
    C9 C16 . 1.491(3) ?
    C10 C11 . 1.388(4) ?
    C10 C15 . 1.391(3) ?
    C11 C12 . 1.371(4) ?
    C11 H11 . 0.9300 ?
    C12 C13 . 1.383(4) ?
    C12 H12 . 0.9300 ?
    C13 C14 . 1.360(4) ?
    C13 H13 . 0.9300 ?
    C14 C15 . 1.381(4) ?
    C14 H14 . 0.9300 ?
    C15 H15 . 0.9300 ?
    C16 C17 . 1.381(4) ?
    C16 C21 . 1.386(3) ?
    C17 C18 . 1.377(4) ?
    C17 H17 . 0.9300 ?
    C18 C19 . 1.355(4) ?
    C18 H18 . 0.9300 ?
    C19 C20 . 1.373(4) ?
    C19 H19 . 0.9300 ?
    C20 C21 . 1.385(4) ?
    C20 H20 . 0.9300 ?
    C21 H21 . 0.9300 ?
loop_
    _geom_angle_atom_site_label_1
    _geom_angle_atom_site_label_2
    _geom_angle_atom_site_label_3
    _geom_angle_site_symmetry_1
    _geom_angle_site_symmetry_3
    _geom_angle
    _geom_angle_publ_flag
    C8 S1 C7 . . 101.19(13) ?
    C8 N1 N2 . . 120.4(2) ?
    C8 N1 H1 . . 119.8 ?
    N2 N1 H1 . . 119.8 ?
    C9 N2 N1 . . 117.6(2) ?
    C2 C1 C6 . . 120.0 ?
    C2 C1 C7 . . 120.0(2) ?
    C6 C1 C7 . . 120.0(2) ?
    C3 C2 C1 . . 120.0 ?
    C3 C2 H2 . . 120.0 ?
    C1 C2 H2 . . 120.0 ?
    C2 C3 C4 . . 120.0 ?
    C2 C3 H3 . . 120.0 ?
    C4 C3 H3 . . 120.0 ?
    C5 C4 C3 . . 120.0 ?
    C5 C4 H4 . . 120.0 ?
    C3 C4 H4 . . 120.0 ?
    C4 C5 C6 . . 120.0 ?
    C4 C5 H5 . . 120.0 ?
    C6 C5 H5 . . 120.0 ?
    C5 C6 C1 . . 120.0 ?
    C5 C6 H6 . . 120.0 ?
    C1 C6 H6 . . 120.0 ?
    C1 C7 S1 . . 107.18(18) ?
    C1 C7 H7A . . 110.3 ?
    S1 C7 H7A . . 110.3 ?
    C1 C7 H7B . . 110.3 ?
    S1 C7 H7B . . 110.3 ?
    H7A C7 H7B . . 108.5 ?
    N1 C8 S2 . . 121.0(2) ?
    N1 C8 S1 . . 112.58(19) ?
    S2 C8 S1 . . 126.42(15) ?
    N2 C9 C10 . . 116.3(2) ?
    N2 C9 C16 . . 122.8(2) ?
    C10 C9 C16 . . 120.9(2) ?
    C11 C10 C15 . . 117.9(3) ?
    C11 C10 C9 . . 121.0(2) ?
    C15 C10 C9 . . 121.1(2) ?
    C12 C11 C10 . . 121.3(3) ?
    C12 C11 H11 . . 119.4 ?
    C10 C11 H11 . . 119.4 ?
    C11 C12 C13 . . 119.8(3) ?
    C11 C12 H12 . . 120.1 ?
    C13 C12 H12 . . 120.1 ?
    C14 C13 C12 . . 119.9(3) ?
    C14 C13 H13 . . 120.0 ?
    C12 C13 H13 . . 120.0 ?
    C13 C14 C15 . . 120.5(3) ?
    C13 C14 H14 . . 119.7 ?
    C15 C14 H14 . . 119.7 ?
    C14 C15 C10 . . 120.6(3) ?
    C14 C15 H15 . . 119.7 ?
    C10 C15 H15 . . 119.7 ?
    C17 C16 C21 . . 118.4(3) ?
    C17 C16 C9 . . 121.1(2) ?
    C21 C16 C9 . . 120.5(2) ?
    C18 C17 C16 . . 120.9(3) ?
    C18 C17 H17 . . 119.5 ?
    C16 C17 H17 . . 119.5 ?
    C19 C18 C17 . . 120.2(3) ?
    C19 C18 H18 . . 119.9 ?
    C17 C18 H18 . . 119.9 ?
    C18 C19 C20 . . 120.1(3) ?
    C18 C19 H19 . . 119.9 ?
    C20 C19 H19 . . 119.9 ?
    C19 C20 C21 . . 120.1(3) ?
    C19 C20 H20 . . 119.9 ?
    C21 C20 H20 . . 119.9 ?
    C20 C21 C16 . . 120.2(3) ?
    C20 C21 H21 . . 119.9 ?
    C16 C21 H21 . . 119.9 ?
loop_
    _geom_torsion_atom_site_label_1
    _geom_torsion_atom_site_label_2
    _geom_torsion_atom_site_label_3
    _geom_torsion_atom_site_label_4
    _geom_torsion_site_symmetry_1
    _geom_torsion_site_symmetry_2
    _geom_torsion_site_symmetry_3
    _geom_torsion_site_symmetry_4
    _geom_torsion
    _geom_torsion_publ_flag
    C8 N1 N2 C9 . . . . 170.5(2) ?
    C6 C1 C2 C3 . . . . 0.0 ?
    C7 C1 C2 C3 . . . . 179.7(2) ?
    C1 C2 C3 C4 . . . . 0.0 ?
    C2 C3 C4 C5 . . . . 0.0 ?
    C3 C4 C5 C6 . . . . 0.0 ?
    C4 C5 C6 C1 . . . . 0.0 ?
    C2 C1 C6 C5 . . . . 0.0 ?
    C7 C1 C6 C5 . . . . -179.7(2) ?
    C2 C1 C7 S1 . . . . -83.8(2) ?
    C6 C1 C7 S1 . . . . 95.8(2) ?
    C8 S1 C7 C1 . . . . 164.8(2) ?
    N2 N1 C8 S2 . . . . -179.69(18) ?
    N2 N1 C8 S1 . . . . -1.2(3) ?
    C7 S1 C8 N1 . . . . -175.2(2) ?
    C7 S1 C8 S2 . . . . 3.2(2) ?
    N1 N2 C9 C10 . . . . 179.0(2) ?
    N1 N2 C9 C16 . . . . -0.3(4) ?
    N2 C9 C10 C11 . . . . 2.3(4) ?
    C16 C9 C10 C11 . . . . -178.4(2) ?
    N2 C9 C10 C15 . . . . -175.4(2) ?
    C16 C9 C10 C15 . . . . 3.9(4) ?
    C15 C10 C11 C12 . . . . 1.1(4) ?
    C9 C10 C11 C12 . . . . -176.6(3) ?
    C10 C11 C12 C13 . . . . -0.7(5) ?
    C11 C12 C13 C14 . . . . -0.4(5) ?
    C12 C13 C14 C15 . . . . 1.0(5) ?
    C13 C14 C15 C10 . . . . -0.6(5) ?
    C11 C10 C15 C14 . . . . -0.5(4) ?
    C9 C10 C15 C14 . . . . 177.3(2) ?
    N2 C9 C16 C17 . . . . 70.2(3) ?
    C10 C9 C16 C17 . . . . -109.1(3) ?
    N2 C9 C16 C21 . . . . -107.4(3) ?
    C10 C9 C16 C21 . . . . 73.4(3) ?
    C21 C16 C17 C18 . . . . -1.2(4) ?
    C9 C16 C17 C18 . . . . -178.8(3) ?
    C16 C17 C18 C19 . . . . 1.1(4) ?
    C17 C18 C19 C20 . . . . -0.1(5) ?
    C18 C19 C20 C21 . . . . -0.7(4) ?
    C19 C20 C21 C16 . . . . 0.6(4) ?
    C17 C16 C21 C20 . . . . 0.3(4) ?
    C9 C16 C21 C20 . . . . 178.0(2) ?
