# Supplementary material for: Benzyl N′-benzhydrylidene­hydrazine­carbodithio­ate
Source: Acta Crystallogr Sect E Struct Rep Online. 2008 Nov 29;64(Pt 12):o2477. doi: 10.1107/S1600536808039408 (PMC2959849; doi:10.1107/S1600536808039408)
Supplement: Supplementary file 2 [file e-64-o2477-Isup2.hkl]

# 
# h,k,l, Fc-squared, Fo-squared, sigma(Fo-squared) and status flag 
# 
data_I
_shelx_title ' 1 in P2(1)/c' 
_shelx_refln_list_code          4 
_shelx_F_calc_maximum      162.91 
_exptl_crystal_F_000       760.00 
_reflns_d_resolution_high  0.8394 
 
loop_ 
 _symmetry_equiv_pos_as_xyz 
 'x, y, z' 
 '-x, y+1/2, -z+1/2' 
 '-x, -y, -z' 
 'x, -y-1/2, z-1/2' 
 
_cell_length_a    20.2903 
_cell_length_b     9.0951 
_cell_length_c    10.5818 
_cell_angle_alpha  90.000 
_cell_angle_beta  103.924 
_cell_angle_gamma  90.000 
 
_shelx_F_squared_multiplier     1.000 
 
loop_ 
 _refln_index_h 
 _refln_index_k 
 _refln_index_l 
 _refln_F_squared_calc 
 _refln_F_squared_meas 
 _refln_F_squared_sigma 
 _refln_observed_status 
   2   0   0     5628.49     5497.44     55.95 o 
   3   0   0     2081.53     2133.17     33.29 o 
   4   0   0     6396.54     6303.09     54.30 o 
   5   0   0       18.97       13.06      4.68 o 
   6   0   0     9592.14     9269.19     74.54 o 
   7   0   0     1423.19     1253.67     25.26 o 
   8   0   0     5507.29     5847.18     62.18 o 
   9   0   0     1141.69     1018.99     16.79 o 
  10   0   0     6063.28     6736.22     51.63 o 
  11   0   0       93.60      108.40     14.78 o 
  12   0   0       52.14       55.56      6.75 o 
  13   0   0     1170.43     1007.06     45.64 o 
  14   0   0      310.41      353.99     31.38 o 
  15   0   0     1103.70     1211.55     53.92 o 
  16   0   0      514.45      502.55     38.69 o 
  17   0   0      149.56      122.53     24.23 o 
  18   0   0      156.54      118.28     24.18 o 
  19   0   0        9.36       13.01     15.88 o 
  20   0   0       50.84       90.94     25.63 o 
  21   0   0       12.81       -2.50     16.60 o 
  22   0   0      386.33      381.85     43.85 o 
  23   0   0       17.90        3.39     15.86 o 
   1   1   0      840.56      916.42      9.16 o 
   2   1   0      664.67      699.46     20.29 o 
   3   1   0      111.27      109.62      5.48 o 
   4   1   0     1663.51     1658.73     22.67 o 
   5   1   0      426.72      409.67     13.95 o 
   6   1   0      549.19      556.42     13.32 o 
   7   1   0      881.95      944.23     18.34 o 
   8   1   0     8083.95     8034.91     73.06 o 
   9   1   0       41.01       44.24      4.73 o 
  10   1   0      865.74      871.23     16.35 o 
  11   1   0       99.65       93.70     12.25 o 
  12   1   0      122.12      107.05      7.55 o 
  13   1   0      238.27      221.80     14.44 o 
  14   1   0      184.44      178.95     18.00 o 
  15   1   0      299.84      271.78     21.47 o 
  16   1   0      175.42      194.81     19.70 o 
  17   1   0       81.92      113.23     17.26 o 
  18   1   0        0.28        3.80     10.12 o 
  19   1   0       28.97       35.32     19.01 o 
  20   1   0        1.80        9.04     10.20 o 
  21   1   0      131.77      109.65     18.04 o 
  22   1   0       12.69       47.21     14.36 o 
  23   1   0      152.58      189.17     30.16 o 
   0   2   0       30.34       25.46      3.65 o 
   1   2   0      482.71      537.30      6.65 o 
   2   2   0     3218.97     3210.09     24.61 o 
   3   2   0     3651.42     3672.89     37.31 o 
   4   2   0      157.64      137.01      4.84 o 
   5   2   0     1190.77     1157.04     24.41 o 
   6   2   0        0.02       -1.46      2.00 o 
   7   2   0      575.30      622.31     10.51 o 
   8   2   0       78.28       68.83      5.64 o 
   9   2   0       19.63       16.92      4.15 o 
  10   2   0     1599.05     1535.18     22.01 o 
  11   2   0      511.94      493.17     13.13 o 
  12   2   0      841.29      834.36     17.41 o 
  13   2   0       73.37       86.12     19.62 o 
  14   2   0      165.43      163.59     13.79 o 
  15   2   0       14.31        6.80     12.08 o 
  16   2   0      459.05      400.32     56.10 o 
  17   2   0      154.36      149.80     19.14 o 
  18   2   0      136.14      136.57     18.86 o 
  19   2   0      420.07      465.24     37.75 o 
  20   2   0        0.48       14.29     11.45 o 
  21   2   0       97.82      111.22     19.58 o 
  22   2   0       48.17       57.11     14.97 o 
  23   2   0       12.72       20.72     12.62 o 
   1   3   0        5.18       12.68      2.87 o 
   2   3   0      556.51      464.71      8.44 o 
   3   3   0     2544.20     2590.77     25.24 o 
   4   3   0     1509.99     1595.00     16.48 o 
   5   3   0     2681.36     2547.53     22.16 o 
   6   3   0     2133.09     2153.14     20.77 o 
   7   3   0       39.26       40.78      4.18 o 
   8   3   0      455.91      457.07     10.47 o 
   9   3   0     1253.60     1223.76     17.33 o 
  10   3   0      604.07      572.53     14.50 o 
  11   3   0     1819.35     1755.04     25.73 o 
  12   3   0      116.85      117.62      8.91 o 
  13   3   0     1193.78     1131.93     30.17 o 
  14   3   0      509.28      483.75     29.65 o 
  15   3   0       92.54       85.91     12.06 o 
  16   3   0      816.76      812.66     33.94 o 
  17   3   0      154.86      187.23     32.57 o 
  18   3   0      464.15      411.94     28.17 o 
  19   3   0      146.59      131.99     19.83 o 
  20   3   0      202.80      189.69     22.76 o 
  21   3   0       11.93        9.27     13.61 o 
  22   3   0       54.50       48.27     14.54 o 
   0   4   0        8.83       -3.12      3.11 o 
   1   4   0      537.81      518.05     11.49 o 
   2   4   0      541.83      615.98     14.55 o 
   3   4   0     4058.41     4278.06     59.52 o 
   4   4   0     3765.88     3779.32     28.87 o 
   5   4   0      858.63      803.78     13.38 o 
   6   4   0     1249.70     1265.08     17.45 o 
   7   4   0      153.17      188.04      7.88 o 
   8   4   0      101.01      109.22      6.89 o 
   9   4   0      525.93      560.86     12.96 o 
  10   4   0      706.67      668.63     14.54 o 
  11   4   0       43.59       42.44      6.61 o 
  12   4   0     1207.61     1222.33     23.43 o 
  13   4   0        3.89        1.64      6.51 o 
  14   4   0     1426.90     1361.40     33.28 o 
  15   4   0        0.03        8.42      7.75 o 
  16   4   0       10.60        5.05      7.92 o 
  17   4   0        5.17       13.07     10.87 o 
  18   4   0        0.86      -10.50      9.18 o 
  19   4   0      219.98      285.42     26.41 o 
  20   4   0       27.47       21.17     12.18 o 
  21   4   0       43.91       76.09     16.61 o 
   1   5   0      907.65      850.60     12.94 o 
   2   5   0      285.71      280.80     13.36 o 
   3   5   0     1271.14     1295.59     18.59 o 
   4   5   0      110.47      111.14      6.18 o 
   5   5   0       88.16       88.10      6.01 o 
   6   5   0      520.17      469.55     12.47 o 
   7   5   0        0.26        0.67      3.07 o 
   8   5   0        7.24        4.71      4.31 o 
   9   5   0     1058.40     1007.51     18.28 o 
  10   5   0        6.30        4.79      4.00 o 
  11   5   0     1031.46      989.67     18.98 o 
  12   5   0       22.39       29.65      6.77 o 
  13   5   0      873.71      857.63     25.96 o 
  14   5   0       35.62       40.76      9.34 o 
  15   5   0       60.11       70.53     11.35 o 
  16   5   0       47.59       43.29     12.81 o 
  17   5   0        3.54        6.67     10.35 o 
  18   5   0        0.32       -2.81     13.71 o 
  19   5   0       47.26       83.09     17.70 o 
  20   5   0        3.63        5.60     10.84 o 
   0   6   0     1856.38     1820.89     37.59 o 
   1   6   0       46.29       40.50      4.94 o 
   2   6   0     1053.94     1006.83     18.69 o 
   3   6   0       90.11      104.53      7.11 o 
   4   6   0       41.18       41.50      6.01 o 
   5   6   0      201.74      202.87      8.76 o 
   6   6   0      370.52      373.96     11.29 o 
   7   6   0      826.14      782.04     16.22 o 
   8   6   0       20.92       15.83      4.92 o 
   9   6   0      276.08      291.82     11.48 o 
  10   6   0       91.67       90.32      7.97 o 
  11   6   0        6.30        2.42      4.19 o 
  12   6   0       41.75       29.05      8.39 o 
  13   6   0      529.44      504.57     24.85 o 
  14   6   0        7.22        9.52     11.03 o 
  15   6   0       77.49       70.25     12.00 o 
  16   6   0       56.02       72.72     32.36 o 
  17   6   0       52.94       19.02     11.76 o 
  18   6   0       19.05       14.23     11.74 o 
  19   6   0        3.78       -1.89     11.99 o 
   1   7   0      905.14      859.72     18.61 o 
   2   7   0        4.74        4.52      3.50 o 
   3   7   0      277.91      292.77     12.73 o 
   4   7   0      133.83      137.64      9.99 o 
   5   7   0       43.24       34.19      6.49 o 
   6   7   0      165.30      177.05     11.25 o 
   7   7   0       80.23       77.15     11.10 o 
   8   7   0      654.91      621.39     18.69 o 
   9   7   0       72.30       63.45      8.20 o 
  10   7   0      227.33      242.82     13.64 o 
  11   7   0       19.83       14.64      7.44 o 
  12   7   0      198.95      205.58     13.45 o 
  13   7   0      155.43      182.97     15.70 o 
  14   7   0      111.79      152.11     19.51 o 
  15   7   0      121.23      155.61     20.82 o 
  16   7   0       39.40       58.68     15.70 o 
  17   7   0       31.13       43.43     29.29 o 
   0   8   0        0.34       -4.15      4.27 o 
   1   8   0        0.32        4.17      3.77 o 
   2   8   0       12.44       21.18      4.80 o 
   3   8   0       62.31       66.53      8.24 o 
   4   8   0        5.16        3.02      4.70 o 
   5   8   0       48.50       41.42      7.20 o 
   6   8   0        3.83       11.08      4.95 o 
   7   8   0      122.41      131.73     11.16 o 
   8   8   0        9.31        6.80      5.16 o 
   9   8   0       42.24       58.37      9.25 o 
  10   8   0        8.23        7.36      5.36 o 
  11   8   0       18.66       25.54      7.32 o 
  12   8   0       66.01       74.88      9.90 o 
  13   8   0       85.55       85.17     12.40 o 
  14   8   0        9.03       -2.06      8.30 o 
  15   8   0       39.43       19.42     14.98 o 
   1   9   0      271.39      246.64     13.53 o 
   2   9   0       18.65       27.65      8.23 o 
   3   9   0      176.39      164.63     14.96 o 
   4   9   0       52.60       33.25      8.45 o 
   5   9   0      112.55      121.28     13.27 o 
   6   9   0       22.68       13.99     13.62 o 
   7   9   0       45.91       30.05      8.26 o 
   8   9   0        5.10        6.13      7.95 o 
   9   9   0      221.22      223.92     17.33 o 
  10   9   0        0.07        9.12      6.42 o 
  11   9   0      161.12      194.20     26.14 o 
  12   9   0       28.20       29.66     16.30 o 
  13   9   0       48.56       40.78     13.69 o 
   0  10   0        0.17        7.27     13.53 o 
   1  10   0       11.35       21.35     11.09 o 
   2  10   0        8.01       -0.97      7.83 o 
   3  10   0       91.34       95.39     19.26 o 
   4  10   0      128.11      111.39     20.90 o 
   5  10   0        0.02        1.64      9.07 o 
   6  10   0       10.28        4.23     12.19 o 
   7  10   0        0.00       -7.34      7.47 o 
   8  10   0       14.55       10.88     10.56 o 
   9  10   0        3.05       18.95     14.07 o 
 -23   1   1        5.90       24.85     12.32 o 
 -22   1   1        8.59        4.51     15.01 o 
 -21   1   1        9.50       14.71     10.93 o 
 -20   1   1        0.05        5.29     10.42 o 
 -19   1   1       93.39       65.14     22.88 o 
 -18   1   1        0.00        0.80      8.73 o 
 -17   1   1        0.15       -0.79      7.85 o 
 -16   1   1        1.87       -0.28      5.98 o 
 -15   1   1       39.71       28.85      8.40 o 
 -14   1   1      780.36      769.88     19.84 o 
 -13   1   1      387.53      330.12     15.42 o 
 -12   1   1       35.21       41.17      6.38 o 
 -11   1   1      305.75      295.40     11.38 o 
 -10   1   1      244.33      299.90     10.66 o 
  -9   1   1      698.54      697.99     19.04 o 
  -8   1   1     3147.45     3182.23     30.00 o 
  -7   1   1      400.40      403.75     11.43 o 
  -6   1   1       52.40       43.51      4.05 o 
  -5   1   1      288.15      261.15     10.34 o 
  -4   1   1     1759.80     1711.91     18.71 o 
  -3   1   1      752.86      749.10     16.51 o 
  -2   1   1     4260.40     4083.76     32.17 o 
  -1   1   1      437.73      459.90     13.55 o 
   0   1   1      379.08      442.54      7.60 o 
   1   1   1      291.32      310.93      5.96 o 
   2   1   1     5826.25     6079.76     76.37 o 
   3   1   1     3147.19     3385.88     27.43 o 
   4   1   1     1613.87     1405.46     21.13 o 
   5   1   1      587.68      566.71     17.21 o 
   6   1   1     1169.66     1127.48     21.26 o 
   7   1   1      341.33      291.23     10.28 o 
   8   1   1     3425.70     3564.15     51.26 o 
   9   1   1     2190.96     2315.76     30.79 o 
  10   1   1     1004.60     1001.62     20.80 o 
  11   1   1      140.79      133.37      9.45 o 
  12   1   1      114.36      148.31     10.30 o 
  13   1   1       83.43       71.75      8.54 o 
  14   1   1      407.82      388.08     36.69 o 
  15   1   1       15.57        9.72     10.02 o 
  16   1   1      597.49      514.61    104.09 o 
  17   1   1        2.29       -8.35      9.73 o 
  18   1   1      154.91      155.09     20.41 o 
  19   1   1      224.52      172.51     21.71 o 
  20   1   1       13.07       26.73     12.75 o 
  21   1   1       77.42       64.32     16.40 o 
  22   1   1       34.11       42.05     14.66 o 
 -23   2   1        3.87       16.34      9.63 o 
 -22   2   1       79.75       76.66     16.14 o 
 -21   2   1       40.52       66.15     15.75 o 
 -20   2   1        7.38        9.52     10.19 o 
 -19   2   1       61.76       62.91     11.82 o 
 -18   2   1      237.76      229.02     17.56 o 
 -17   2   1       37.90       30.84     12.56 o 
 -16   2   1      173.94      192.36     15.73 o 
 -15   2   1      268.73      272.41     16.64 o 
 -14   2   1      155.15      146.84     12.71 o 
 -13   2   1        2.83       -4.07      5.23 o 
 -12   2   1      675.33      719.69     21.22 o 
 -11   2   1      105.34      113.08      6.90 o 
 -10   2   1      327.31      388.10      9.52 o 
  -9   2   1       23.03       17.67      2.85 o 
  -8   2   1       14.31       13.90      2.44 o 
  -7   2   1      263.21      273.35      6.22 o 
  -6   2   1      523.94      534.68      8.35 o 
  -5   2   1      127.23      121.01      4.18 o 
  -4   2   1     1201.09     1238.18     12.59 o 
  -3   2   1        0.06        1.00      1.71 o 
  -2   2   1     2472.05     2541.98     19.20 o 
  -1   2   1     4967.93     5148.38     30.05 o 
   0   2   1    23362.91    21784.12    168.42 o 
   1   2   1     6269.86     6206.07     43.01 o 
   2   2   1     2676.73     2687.93     21.50 o 
   3   2   1      730.16      658.96     10.62 o 
   4   2   1      780.70      778.13     17.69 o 
   5   2   1     3786.90     3976.41     76.21 o 
   6   2   1       16.34       23.33      5.77 o 
   7   2   1      914.43      866.14     17.36 o 
   8   2   1      319.23      320.59     11.75 o 
   9   2   1      371.46      416.84     14.09 o 
  10   2   1       65.26      134.90     10.04 o 
  11   2   1      369.95      413.74     15.43 o 
  12   2   1      237.99      203.59     13.87 o 
  13   2   1      871.29      802.12     21.61 o 
  14   2   1       26.03       43.01     12.49 o 
  15   2   1        0.40        5.21     10.28 o 
  16   2   1       44.43       56.18     16.92 o 
  17   2   1        9.75       21.44     13.87 o 
  18   2   1       31.73       22.55     12.27 o 
  19   2   1       12.66       37.53     13.63 o 
  20   2   1       80.52      103.97     18.72 o 
  21   2   1       81.41       90.91     22.41 o 
  22   2   1        8.34        0.60     23.63 o 
 -22   3   1        2.67        4.60     10.37 o 
 -21   3   1       32.33       36.25     15.29 o 
 -20   3   1       11.95       21.88     11.57 o 
 -19   3   1       17.11       11.15      8.72 o 
 -18   3   1        5.42        5.68      7.47 o 
 -17   3   1      124.86      111.87     13.37 o 
 -16   3   1        1.50       -6.68      6.56 o 
 -15   3   1        2.79       -3.63      6.09 o 
 -14   3   1       67.82       83.49     11.01 o 
 -13   3   1        6.08       11.40      7.28 o 
 -12   3   1      167.93      184.95     13.04 o 
 -11   3   1        0.05       -3.59      2.39 o 
 -10   3   1        6.49       10.42      4.03 o 
  -9   3   1       60.67       62.75      5.20 o 
  -8   3   1      196.99      192.00      7.10 o 
  -7   3   1      716.75      755.72     12.36 o 
  -6   3   1      235.13      259.14      7.23 o 
  -5   3   1       17.37       24.10      3.11 o 
  -4   3   1      278.11      261.01      6.76 o 
  -3   3   1     1661.45     1678.55     17.77 o 
  -2   3   1       45.97       59.97      3.10 o 
  -1   3   1     3211.06     3086.56     28.50 o 
   0   3   1      203.68      174.12     10.17 o 
   1   3   1     2528.88     2549.69     20.66 o 
   2   3   1      206.33      234.97      6.56 o 
   3   3   1      193.40      194.43      5.90 o 
   4   3   1      198.10      228.37      6.64 o 
   5   3   1      278.03      290.68      7.72 o 
   6   3   1     1292.15     1289.74     16.64 o 
   7   3   1        5.21        7.73      3.88 o 
   8   3   1       99.45       93.72     14.07 o 
   9   3   1      173.45      171.36     10.66 o 
  10   3   1        6.82        8.37      5.13 o 
  11   3   1      534.80      514.93     17.45 o 
  12   3   1      101.56      120.19     11.00 o 
  13   3   1      441.98      462.16     17.57 o 
  14   3   1      695.14      655.19     39.99 o 
  15   3   1      334.08      377.45     25.89 o 
  16   3   1       96.97       95.39     16.29 o 
  17   3   1      104.03      102.25     17.92 o 
  18   3   1       66.24       33.04     26.33 o 
  19   3   1       82.70       89.53     17.36 o 
  20   3   1        6.46        8.44     11.59 o 
  21   3   1       20.76       49.72     15.50 o 
  22   3   1        8.05       21.84     13.59 o 
 -22   4   1       29.11       14.74     12.13 o 
 -21   4   1       17.31       18.31     11.73 o 
 -20   4   1        1.32       12.72      9.26 o 
 -19   4   1       71.38       70.79     14.68 o 
 -18   4   1       75.74       76.51     12.51 o 
 -17   4   1      114.95      135.47     14.98 o 
 -16   4   1      825.13      787.26     26.80 o 
 -15   4   1        0.12        7.42      8.75 o 
 -14   4   1     1822.48     1776.20     36.93 o 
 -13   4   1      240.34      231.09     15.25 o 
 -12   4   1     1772.66     1818.87     28.20 o 
 -11   4   1       48.55       46.68      8.36 o 
 -10   4   1      258.72      238.70      9.11 o 
  -9   4   1      671.61      676.73     13.67 o 
  -8   4   1      930.35      963.79     15.86 o 
  -7   4   1      275.42      322.66     13.53 o 
  -6   4   1     2691.06     2817.86     25.91 o 
  -5   4   1      265.58      230.80      8.55 o 
  -4   4   1      957.24     1052.40     15.18 o 
  -3   4   1      301.94      326.80      8.05 o 
  -2   4   1      310.28      390.96      7.50 o 
  -1   4   1      763.52      811.99     11.99 o 
   0   4   1      884.34      953.12     15.36 o 
   1   4   1     1249.57     1185.98     14.22 o 
   2   4   1      866.00      889.45     13.53 o 
   3   4   1     2195.20     2267.52     21.21 o 
   4   4   1      645.69      692.66     12.15 o 
   5   4   1       13.57       34.19      4.28 o 
   6   4   1      634.55      724.29     13.54 o 
   7   4   1      108.75       83.75      6.14 o 
   8   4   1      360.82      346.56     10.35 o 
   9   4   1      249.75      254.15     13.26 o 
  10   4   1      116.58      134.11     11.13 o 
  11   4   1       10.41       15.88      6.78 o 
  12   4   1       11.87       18.13      7.03 o 
  13   4   1        1.82        3.53      6.77 o 
  14   4   1       21.11       10.02      9.20 o 
  15   4   1       28.87       31.78     12.30 o 
  16   4   1        4.74        3.08     10.15 o 
  17   4   1       56.36       80.37     16.15 o 
  18   4   1       45.25       33.80     12.88 o 
  19   4   1       49.99       45.60     16.83 o 
  20   4   1       19.47        8.82     12.19 o 
  21   4   1        5.29      -11.45     14.47 o 
 -21   5   1        1.25        9.52     11.71 o 
 -20   5   1       42.30       65.50     12.77 o 
 -19   5   1       44.12       49.58     13.89 o 
 -18   5   1       18.86        9.77      8.15 o 
 -17   5   1      280.24      311.74     22.71 o 
 -16   5   1        8.29        9.31      7.55 o 
 -15   5   1      170.10      161.15     14.79 o 
 -14   5   1       61.67       72.70     10.87 o 
 -13   5   1      131.30      145.35     10.92 o 
 -12   5   1        1.04        8.76      5.27 o 
 -11   5   1       88.67       98.19      7.65 o 
 -10   5   1       91.83      102.87      7.61 o 
  -9   5   1        2.65        4.17      3.58 o 
  -8   5   1       31.01       30.22      4.72 o 
  -7   5   1       13.22        6.28      3.38 o 
  -6   5   1     1935.20     2083.80     26.49 o 
  -5   5   1        5.74        5.40      3.01 o 
  -4   5   1      610.53      628.75     12.49 o 
  -3   5   1      147.92      133.65      6.60 o 
  -2   5   1      352.49      352.03      9.65 o 
  -1   5   1      351.76      320.41      9.30 o 
   0   5   1      859.69      899.49     15.01 o 
   1   5   1       54.48       55.60      5.16 o 
   2   5   1        1.72       -1.57      2.47 o 
   3   5   1      202.78      184.82      8.59 o 
   4   5   1      646.41      692.68     13.17 o 
   5   5   1      325.79      315.35     12.12 o 
   6   5   1       44.88       41.23      4.96 o 
   7   5   1      174.53      172.17      8.42 o 
   8   5   1       85.85       83.03      8.18 o 
   9   5   1      429.52      420.38     14.22 o 
  10   5   1      380.34      398.14     24.16 o 
  11   5   1      301.81      283.28     15.55 o 
  12   5   1     1972.95     1942.18     37.19 o 
  13   5   1       11.17       -1.27      8.17 o 
  14   5   1      372.68      336.74     24.27 o 
  15   5   1       99.41      101.70     16.77 o 
  16   5   1      219.42      233.15     29.72 o 
  17   5   1        5.85       11.54     10.16 o 
  18   5   1      127.93      141.08     32.52 o 
  19   5   1        2.70       10.08     10.30 o 
  20   5   1       41.01       41.48     25.59 o 
 -19   6   1       63.27       61.78     13.08 o 
 -18   6   1        0.11       11.06      8.90 o 
 -17   6   1        0.31      -10.95      7.30 o 
 -16   6   1        0.53        5.02      7.83 o 
 -15   6   1        4.50        3.79      6.78 o 
 -14   6   1      126.92      163.17     17.62 o 
 -13   6   1        5.41       11.29      5.89 o 
 -12   6   1       72.51       65.82      8.34 o 
 -11   6   1        0.31        0.27      3.88 o 
 -10   6   1       11.63        2.47      3.83 o 
  -9   6   1      113.24      113.31      8.19 o 
  -8   6   1        0.04       -0.09      3.48 o 
  -7   6   1        3.52        0.12      3.42 o 
  -6   6   1       33.55       29.83      4.72 o 
  -5   6   1      186.57      186.07      8.46 o 
  -4   6   1        0.01        0.81      2.70 o 
  -3   6   1      273.06      273.07     10.25 o 
  -2   6   1        6.17        8.62      2.61 o 
  -1   6   1        2.22        3.96      2.48 o 
   0   6   1      474.19      478.42     13.74 o 
   1   6   1       10.31        4.70      3.10 o 
   2   6   1       78.00       69.65      6.01 o 
   3   6   1      278.86      311.19     10.50 o 
   4   6   1      808.64      828.29     20.61 o 
   5   6   1        0.00       -5.43      3.62 o 
   6   6   1       62.66       63.57      7.33 o 
   7   6   1       36.02       41.58      6.66 o 
   8   6   1      482.53      480.60     15.69 o 
   9   6   1       85.05       76.35      8.63 o 
  10   6   1      218.48      228.98     12.95 o 
  11   6   1       90.34       89.60     12.04 o 
  12   6   1        6.61       13.67      8.29 o 
  13   6   1      135.49      122.83     18.77 o 
  14   6   1       69.17       66.09     19.84 o 
  15   6   1       16.31       35.11     19.62 o 
  16   6   1      115.03       76.70     15.84 o 
  17   6   1       87.04      105.75     17.96 o 
  18   6   1       10.54       26.18     12.13 o 
 -18   7   1       10.85       11.46     14.69 o 
 -17   7   1       40.45       55.98     21.15 o 
 -16   7   1        5.38       12.76      9.91 o 
 -15   7   1        5.38        3.20      7.61 o 
 -14   7   1       12.56       14.11      6.28 o 
 -13   7   1        0.01        3.60      6.53 o 
 -12   7   1       84.09       92.34     18.64 o 
 -11   7   1       35.27       13.20      5.92 o 
 -10   7   1       86.33       96.84      9.56 o 
  -9   7   1      145.88      149.38     11.13 o 
  -8   7   1       84.21       86.30      9.18 o 
  -7   7   1       11.47       16.21      5.50 o 
  -6   7   1        9.53       13.78      5.49 o 
  -5   7   1       33.49       32.10      6.17 o 
  -4   7   1        0.49        3.26      4.17 o 
  -3   7   1      478.67      467.72     15.07 o 
  -2   7   1      138.49      141.75      8.28 o 
  -1   7   1      417.40      405.57     11.76 o 
   0   7   1       24.30       22.53      4.20 o 
   1   7   1       90.92       86.23      7.03 o 
   2   7   1       21.15       18.29      4.43 o 
   3   7   1       22.72       17.05      4.99 o 
   4   7   1       30.54       23.31      6.00 o 
   5   7   1      559.64      531.09     16.51 o 
   6   7   1      234.31      237.16     12.71 o 
   7   7   1        5.39        3.48      4.80 o 
   8   7   1      274.46      299.16     14.54 o 
   9   7   1       17.35       26.43      6.35 o 
  10   7   1       14.86        6.08      5.26 o 
  11   7   1       18.77       22.89      6.26 o 
  12   7   1        3.02        3.01      6.64 o 
  13   7   1        2.22        3.01     12.39 o 
  14   7   1       26.71       46.91     13.82 o 
  15   7   1        2.57       29.49     12.20 o 
  16   7   1        0.00        2.52     14.61 o 
  17   7   1        3.31        3.29     14.33 o 
 -16   8   1      113.12      166.70     29.90 o 
 -15   8   1       40.06       51.06     17.24 o 
 -14   8   1       56.16       50.20     11.74 o 
 -13   8   1        1.27        3.63      7.39 o 
 -12   8   1        4.70        1.58      7.48 o 
 -11   8   1      181.97      218.82     25.31 o 
 -10   8   1      170.25      171.68     14.70 o 
  -9   8   1       82.46      100.35     15.52 o 
  -8   8   1      421.93      375.03     19.72 o 
  -7   8   1       31.49       23.76      7.61 o 
  -6   8   1      188.96      187.28     15.11 o 
  -5   8   1      358.95      323.01     24.97 o 
  -4   8   1       65.14       61.70      9.95 o 
  -3   8   1      550.18      555.78     21.35 o 
  -2   8   1     1121.78     1090.02     29.26 o 
  -1   8   1        0.01        6.66      6.66 o 
   0   8   1     1283.24     1161.43     18.92 o 
   1   8   1      282.74      312.44     12.37 o 
   2   8   1      378.20      397.35     13.48 o 
   3   8   1       67.37       54.21      7.85 o 
   4   8   1        7.07        6.18      4.95 o 
   5   8   1       21.04       29.27      6.14 o 
   6   8   1       35.10       41.28      8.33 o 
   7   8   1      189.81      174.49     12.43 o 
   8   8   1       19.11       14.85      7.34 o 
   9   8   1        1.13        5.88      5.39 o 
  10   8   1       93.00       86.17     21.05 o 
  11   8   1        2.92       -0.65      5.58 o 
  12   8   1       14.99        6.96     10.64 o 
  13   8   1      128.30       97.24     16.42 o 
  14   8   1       87.98      101.95     17.84 o 
  15   8   1        0.69        5.88      8.95 o 
 -13   9   1       44.23       53.37     35.84 o 
 -12   9   1        6.66       11.98      8.29 o 
 -11   9   1       18.37       15.94      7.51 o 
 -10   9   1      124.19      124.53     14.17 o 
  -9   9   1       41.93       51.91     10.42 o 
  -8   9   1       98.87       96.11     12.08 o 
  -7   9   1       35.82       32.85      8.89 o 
  -6   9   1        4.12       10.52      6.77 o 
  -5   9   1       31.78       16.47      7.62 o 
  -4   9   1        1.95        4.32      6.30 o 
  -3   9   1      324.84      326.74     19.71 o 
  -2   9   1       83.94       80.25     13.62 o 
  -1   9   1      105.99      100.24      9.92 o 
   0   9   1       46.03       37.57      7.91 o 
   1   9   1        0.68        9.01      5.06 o 
   2   9   1       52.94       55.56      8.48 o 
   3   9   1       17.33       13.43      7.13 o 
   4   9   1        0.36       -2.47      5.75 o 
   5   9   1       56.82       53.12     19.45 o 
   6   9   1       62.78       74.84     11.43 o 
   7   9   1       27.96       24.54      8.18 o 
   8   9   1      108.59      127.04     14.72 o 
   9   9   1        0.45       -2.85      6.34 o 
  10   9   1       16.30        4.80      9.62 o 
  11   9   1        7.26       22.10      8.30 o 
  12   9   1       13.18       15.96     10.78 o 
  -9  10   1        0.10        5.66      6.96 o 
  -8  10   1        0.53        4.97      7.16 o 
  -7  10   1        4.65       15.10      7.62 o 
  -6  10   1       18.55       28.89      8.97 o 
  -5  10   1       81.06       77.54     12.20 o 
  -4  10   1        4.04       10.37      8.73 o 
  -3  10   1        2.17        8.54      6.93 o 
  -2  10   1        5.79        4.61      5.10 o 
  -1  10   1        7.34       19.09      7.63 o 
   0  10   1        5.60        1.17      9.14 o 
   1  10   1        0.52        4.03     10.12 o 
   2  10   1        0.35        2.17      9.23 o 
   3  10   1        2.59       -4.37      8.03 o 
   4  10   1       27.34       22.57     20.67 o 
   5  10   1       40.41       49.89     13.65 o 
   6  10   1       13.59        7.31      8.97 o 
   7  10   1        4.97        7.68     10.12 o 
   8  10   1        1.10       -0.99     16.99 o 
 -24   0   2       65.97      136.65     28.48 o 
 -23   0   2       92.44       76.87     22.69 o 
 -22   0   2        3.99       19.79     14.73 o 
 -21   0   2       65.45      115.22     25.78 o 
 -20   0   2       20.23       13.00      9.44 o 
 -19   0   2        6.27        6.63      8.52 o 
 -18   0   2      753.48      656.34     29.74 o 
 -17   0   2      592.00      678.61     29.12 o 
 -16   0   2       48.06       54.19     11.96 o 
 -15   0   2      358.29      300.45     19.87 o 
 -14   0   2       17.72       11.58      7.96 o 
 -13   0   2     1619.78     1635.02     37.56 o 
 -12   0   2      225.33      224.56     15.27 o 
 -11   0   2     2186.36     2174.27     80.74 o 
 -10   0   2     6126.81     6264.03     67.22 o 
  -9   0   2      396.54      401.09     15.07 o 
  -8   0   2     7457.53     7130.73     66.18 o 
  -7   0   2       62.84       60.63      9.21 o 
  -6   0   2     2714.13     2577.37     32.30 o 
  -5   0   2     6964.74     6456.72     53.42 o 
  -4   0   2     1088.50     1270.53     18.56 o 
  -3   0   2    13910.15    14045.95    145.92 o 
  -2   0   2       22.32       19.62      3.46 o 
  -1   0   2      202.68      225.87      8.25 o 
   0   0   2    16208.72    16404.65     98.28 o 
   1   0   2     3028.39     2833.92     38.91 o 
   2   0   2       95.75      123.51      9.35 o 
   3   0   2      113.70      143.92     11.81 o 
   4   0   2      300.11      267.29     10.80 o 
   5   0   2     6310.97     6300.33     58.52 o 
   6   0   2     1846.47     1769.51     29.29 o 
   7   0   2       32.62       16.65      4.91 o 
   8   0   2       46.75       60.34     12.63 o 
   9   0   2      489.21      498.21     17.90 o 
  10   0   2      286.66      282.96     14.44 o 
  11   0   2       17.85       14.66      6.24 o 
  12   0   2     2388.38     2106.39     39.83 o 
  13   0   2      240.90      226.15     14.92 o 
  14   0   2     1066.07     1095.15     30.72 o 
  15   0   2        6.14       15.32     16.79 o 
  16   0   2       72.16       46.23     19.99 o 
  17   0   2       24.15       14.58     16.55 o 
  18   0   2        6.95       18.39     18.00 o 
  19   0   2       29.38       50.94     22.39 o 
  20   0   2      230.31      241.60     37.22 o 
  21   0   2      145.29      201.95     34.98 o 
  22   0   2       38.05       31.91     20.43 o 
 -23   1   2      145.32      125.44     19.14 o 
 -22   1   2        3.96       14.35     14.92 o 
 -21   1   2      135.71      140.37     15.76 o 
 -20   1   2       60.08       50.35     10.68 o 
 -19   1   2       44.32       37.18      8.10 o 
 -18   1   2      609.84      561.91     19.86 o 
 -17   1   2      107.91       97.07     10.45 o 
 -16   1   2      101.83       88.88      9.54 o 
 -15   1   2      132.20      108.69      9.83 o 
 -14   1   2      648.41      660.97     18.05 o 
 -13   1   2       87.03      106.74      8.97 o 
 -12   1   2        0.51        4.92      5.61 o 
 -11   1   2      379.87      335.14     11.61 o 
 -10   1   2      188.36      231.74      9.35 o 
  -9   1   2     4489.23     4247.64     36.33 o 
  -8   1   2       21.28       21.13      3.73 o 
  -7   1   2     2127.65     2004.21     21.45 o 
  -6   1   2      312.88      332.37      8.26 o 
  -5   1   2      419.36      447.94      8.57 o 
  -4   1   2     4355.75     4290.09     30.80 o 
  -3   1   2    26538.59    24269.43    135.91 o 
  -2   1   2    20596.22    19420.08     99.06 o 
  -1   1   2     1273.72     1376.51     28.55 o 
   0   1   2    12051.66    11771.09    106.99 o 
   1   1   2    22054.99    21250.29    120.95 o 
   2   1   2     2465.75     2411.04     23.66 o 
   3   1   2        5.15       11.81      3.29 o 
   4   1   2     3359.98     3155.18     30.64 o 
   5   1   2      625.90      635.76     14.22 o 
   6   1   2     2272.61     2301.15     28.76 o 
   7   1   2      630.36      702.39     16.42 o 
   8   1   2     3159.83     3246.49     47.94 o 
   9   1   2       27.65       38.18     12.35 o 
  10   1   2       15.49       16.59      9.06 o 
  11   1   2     1636.35     1746.90     30.70 o 
  12   1   2       76.27       76.79      9.37 o 
  13   1   2     1013.32      908.18     21.02 o 
  14   1   2       58.64       76.17      9.76 o 
  15   1   2      143.69      141.10     18.71 o 
  16   1   2       12.01        7.31     11.09 o 
  17   1   2       83.07       95.55     17.74 o 
  18   1   2       77.66       97.57     17.80 o 
  19   1   2       50.18       53.71     15.65 o 
  20   1   2      237.95      218.76     25.23 o 
  21   1   2       23.45       20.91     14.86 o 
  22   1   2       62.51       67.23     22.59 o 
 -23   2   2        1.69       17.26     11.22 o 
 -22   2   2       63.18       65.06     12.26 o 
 -21   2   2       18.74       35.43     10.18 o 
 -20   2   2       58.38       67.34     12.07 o 
 -19   2   2      116.74      128.41     14.41 o 
 -18   2   2      193.24      187.77     15.97 o 
 -17   2   2      103.14      106.27     12.80 o 
 -16   2   2      337.84      354.16     15.55 o 
 -15   2   2      654.81      609.87     18.48 o 
 -14   2   2      343.42      339.73     13.65 o 
 -13   2   2      194.42      169.96     10.39 o 
 -12   2   2     1885.29     1844.64     27.47 o 
 -11   2   2       12.33       16.23      3.42 o 
 -10   2   2      190.17      195.57      7.14 o 
  -9   2   2      333.93      304.39      8.20 o 
  -8   2   2       53.13       58.95      3.65 o 
  -7   2   2     1954.13     1846.42     15.62 o 
  -6   2   2     1040.79     1096.94     11.53 o 
  -5   2   2     6073.96     5926.22     29.37 o 
  -4   2   2       38.08       36.35      4.03 o 
  -3   2   2      444.09      426.25      7.07 o 
  -2   2   2    15273.68    14337.50     67.45 o 
  -1   2   2       64.27       71.62      3.48 o 
   0   2   2     2532.79     2664.90     22.68 o 
   1   2   2       26.63       35.76      3.56 o 
   2   2   2     6910.14     6480.13     55.67 o 
   3   2   2      971.99      943.85     16.04 o 
   4   2   2        5.03       13.93      3.86 o 
   5   2   2       22.10       35.29      5.11 o 
   6   2   2       67.06       69.56      6.78 o 
   7   2   2      824.37      745.35     17.49 o 
   8   2   2      714.94      665.17     17.38 o 
   9   2   2     1104.98     1034.84     22.35 o 
  10   2   2      112.29      100.61     10.37 o 
  11   2   2      210.71      199.23     12.67 o 
  12   2   2      127.11      132.63     20.23 o 
  13   2   2       68.57       63.63      9.62 o 
  14   2   2       14.76       16.79     25.30 o 
  15   2   2      188.76      188.51     20.52 o 
  16   2   2       83.07       99.87     16.69 o 
  17   2   2      594.96      596.72     32.02 o 
  18   2   2       15.30       11.87     12.26 o 
  19   2   2      138.84      128.03     19.98 o 
  20   2   2       26.01       12.36     12.09 o 
  21   2   2       26.89       57.63     15.39 o 
 -23   3   2       55.50       70.02     14.67 o 
 -22   3   2      133.16      137.65     16.39 o 
 -21   3   2      111.40      123.19     15.09 o 
 -20   3   2       36.20       57.70     13.67 o 
 -19   3   2      122.88      123.69     14.80 o 
 -18   3   2       45.61       30.46     11.49 o 
 -17   3   2       18.52       17.53      8.09 o 
 -16   3   2      126.64      143.21     14.06 o 
 -15   3   2      261.04      301.88     17.30 o 
 -14   3   2       85.11       75.85     10.68 o 
 -13   3   2     1192.05     1174.33     23.42 o 
 -12   3   2      456.78      459.55     11.79 o 
 -11   3   2      190.51      208.67      7.02 o 
 -10   3   2       27.23       37.77      3.85 o 
  -9   3   2      391.03      409.30     12.79 o 
  -8   3   2      486.55      519.86      9.54 o 
  -7   3   2        1.45       -1.72      1.78 o 
  -6   3   2     4771.52     4799.22     28.37 o 
  -5   3   2       63.20       63.54      4.79 o 
  -4   3   2     5099.24     5255.00     32.47 o 
  -3   3   2     1251.21     1222.66     13.63 o 
  -2   3   2       10.64        8.66      2.34 o 
  -1   3   2      799.47      805.52     11.77 o 
   0   3   2     3739.58     3818.03     28.70 o 
   1   3   2     2794.93     2710.16     21.79 o 
   2   3   2      591.65      723.50     11.27 o 
   3   3   2      597.91      540.33     12.99 o 
   4   3   2      447.52      456.15     12.68 o 
   5   3   2       24.28        8.01      6.03 o 
   6   3   2       19.95        8.76      6.41 o 
   7   3   2     1870.08     1843.63     28.98 o 
   8   3   2      255.52      246.84     16.10 o 
   9   3   2     1843.19     1905.66     61.21 o 
  10   3   2     1924.85     1951.89     48.56 o 
  11   3   2      270.03      278.12     14.96 o 
  12   3   2     1309.88     1246.13     28.46 o 
  13   3   2      125.61      138.75     12.72 o 
  14   3   2      302.60      292.44     22.50 o 
  15   3   2       51.10       47.52     13.84 o 
  16   3   2      417.92      458.04     27.94 o 
  17   3   2      120.89      100.63     17.73 o 
  18   3   2      118.20      145.32     58.58 o 
  19   3   2       31.28       29.80     18.17 o 
  20   3   2       38.53       54.88     15.86 o 
  21   3   2       31.01       28.98     13.97 o 
 -22   4   2      107.80       87.21     14.15 o 
 -21   4   2       16.76        9.00      8.90 o 
 -20   4   2      382.12      420.89     23.91 o 
 -19   4   2       16.60       11.29     10.01 o 
 -18   4   2       67.13       51.68     10.89 o 
 -17   4   2      150.82      137.84     14.70 o 
 -16   4   2      184.55      170.87     22.26 o 
 -15   4   2       41.17       39.22      8.84 o 
 -14   4   2     2137.33     1996.31     38.63 o 
 -13   4   2      182.40      189.74     10.83 o 
 -12   4   2     2074.03     2003.20     28.98 o 
 -11   4   2     1777.09     1721.51     22.41 o 
 -10   4   2      197.82      187.61      9.15 o 
  -9   4   2      185.43      183.76      8.11 o 
  -8   4   2      118.42      143.60      8.40 o 
  -7   4   2       64.57       62.10      5.30 o 
  -6   4   2      329.29      384.29      9.62 o 
  -5   4   2     1980.06     1944.89     26.80 o 
  -4   4   2       13.65       25.88      3.89 o 
  -3   4   2      532.69      535.74     10.44 o 
  -2   4   2      289.30      301.96      6.51 o 
  -1   4   2       99.55      101.17      5.88 o 
   0   4   2     1219.30     1230.94     17.48 o 
   1   4   2     1551.67     1542.66     17.94 o 
   2   4   2      965.86      955.76     14.47 o 
   3   4   2       16.22       23.88      4.35 o 
   4   4   2     3108.50     3222.50     32.53 o 
   5   4   2        7.66        0.40      3.72 o 
   6   4   2        0.69       -0.59      4.73 o 
   7   4   2      598.99      607.46     17.85 o 
   8   4   2     1210.84     1179.48     38.85 o 
   9   4   2      542.73      542.83     18.33 o 
  10   4   2      389.61      378.49     16.23 o 
  11   4   2      269.21      289.10     15.76 o 
  12   4   2       13.41        8.35      6.92 o 
  13   4   2        6.12        9.76      7.16 o 
  14   4   2      443.16      436.57     25.64 o 
  15   4   2      131.82      150.87     19.26 o 
  16   4   2        0.06       -5.68      9.34 o 
  17   4   2      159.21      150.29     20.49 o 
  18   4   2       13.71       48.60     14.64 o 
  19   4   2       85.77      107.41     18.83 o 
  20   4   2        5.62        5.39     11.08 o 
 -21   5   2       68.29       53.14     12.20 o 
 -20   5   2       20.67       18.88     12.03 o 
 -19   5   2       23.44       22.17     12.12 o 
 -18   5   2       47.30       48.65     11.17 o 
 -17   5   2       10.13        7.97      7.51 o 
 -16   5   2       19.47       13.20      8.36 o 
 -15   5   2      112.31       98.56     12.66 o 
 -14   5   2       78.86       85.13     17.54 o 
 -13   5   2       34.24       45.48      7.32 o 
 -12   5   2       94.72       89.12      8.77 o 
 -11   5   2      614.68      600.94     14.60 o 
 -10   5   2       74.41       78.42      6.87 o 
  -9   5   2      223.47      229.93      9.72 o 
  -8   5   2       20.95       18.66      4.22 o 
  -7   5   2       22.27       30.58      4.55 o 
  -6   5   2      553.69      573.23     12.55 o 
  -5   5   2       99.71      117.03      6.89 o 
  -4   5   2      322.64      310.13     15.36 o 
  -3   5   2        7.05       -0.04      2.50 o 
  -2   5   2     1216.29     1250.41     18.89 o 
  -1   5   2     2525.87     2518.99     30.54 o 
   0   5   2        3.56       -2.96      2.83 o 
   1   5   2     1158.13     1149.83     17.16 o 
   2   5   2      309.27      312.31      9.52 o 
   3   5   2     1502.40     1574.29     23.67 o 
   4   5   2      299.60      281.25     10.84 o 
   5   5   2      383.47      404.55     12.78 o 
   6   5   2      138.25      146.47      9.42 o 
   7   5   2        9.66        5.97      7.38 o 
   8   5   2       70.98       76.35      9.46 o 
   9   5   2      120.46      126.72     11.50 o 
  10   5   2      361.16      384.30     17.64 o 
  11   5   2     1224.14     1267.69     29.86 o 
  12   5   2       20.26       27.56      8.30 o 
  13   5   2      406.85      417.09     19.33 o 
  14   5   2      213.28      217.61     21.46 o 
  15   5   2      284.95      265.00     25.54 o 
  16   5   2        0.05       -1.85      8.72 o 
  17   5   2        0.21       10.22     10.79 o 
  18   5   2       13.51       29.49     13.09 o 
  19   5   2       12.24        9.79     11.66 o 
 -20   6   2        5.37       11.45     10.60 o 
 -19   6   2        8.70        8.83     10.14 o 
 -18   6   2       10.45        6.16     10.26 o 
 -17   6   2      244.59      272.46     29.00 o 
 -16   6   2       36.60       37.82     12.14 o 
 -15   6   2        1.81       10.96      7.42 o 
 -14   6   2       80.92       93.87     16.63 o 
 -13   6   2       24.85       15.26      5.78 o 
 -12   6   2      126.34      124.96     10.44 o 
 -11   6   2       18.66       23.23      5.31 o 
 -10   6   2      554.98      533.20     14.29 o 
  -9   6   2       22.18       31.03      5.35 o 
  -8   6   2      736.58      725.61     15.83 o 
  -7   6   2        4.89        6.33      4.06 o 
  -6   6   2        3.18        2.33      3.09 o 
  -5   6   2        0.91        2.76      3.05 o 
  -4   6   2       71.74       74.35      7.38 o 
  -3   6   2      543.31      505.24     12.18 o 
  -2   6   2      435.24      424.97     13.86 o 
  -1   6   2     1422.73     1409.60     17.23 o 
   0   6   2      538.49      569.53     15.03 o 
   1   6   2      619.70      590.42     13.57 o 
   2   6   2        0.54        2.60      2.95 o 
   3   6   2      157.91      148.32      9.36 o 
   4   6   2       33.99       30.61      5.64 o 
   5   6   2      737.53      695.73     17.86 o 
   6   6   2        2.71        1.93      4.03 o 
   7   6   2      522.17      492.41     15.89 o 
   8   6   2      195.34      221.65     14.59 o 
   9   6   2       74.54       75.41     10.19 o 
  10   6   2      535.30      520.76     20.33 o 
  11   6   2      122.06      123.53     17.61 o 
  12   6   2      335.95      371.11     19.20 o 
  13   6   2        6.33        7.43      7.34 o 
  14   6   2      217.11      226.87     21.74 o 
  15   6   2       46.79       61.89     14.79 o 
  16   6   2        1.26       -5.49     16.33 o 
  17   6   2        8.56       -3.56     18.77 o 
  18   6   2       65.80       75.30     16.49 o 
 -18   7   2       74.09       93.78     24.59 o 
 -17   7   2        8.44       16.85     14.21 o 
 -16   7   2      110.66      141.87     35.39 o 
 -15   7   2        3.80        3.54     14.64 o 
 -14   7   2        2.14        5.07      5.64 o 
 -13   7   2       18.14       15.93      7.00 o 
 -12   7   2        4.52        6.87      6.34 o 
 -11   7   2      124.10      141.62     16.74 o 
 -10   7   2      146.35      144.18     10.83 o 
  -9   7   2      256.82      274.97     16.01 o 
  -8   7   2      115.95      120.07     12.08 o 
  -7   7   2       91.64       88.71     10.74 o 
  -6   7   2       21.45       26.51      9.47 o 
  -5   7   2      190.87      194.33     14.27 o 
  -4   7   2      164.96      169.72     15.46 o 
  -3   7   2      417.09      438.22     18.43 o 
  -2   7   2      361.55      338.61     16.75 o 
  -1   7   2       24.16       30.20      7.86 o 
   0   7   2      267.62      275.76     10.85 o 
   1   7   2       75.19       65.11      6.35 o 
   2   7   2      177.76      178.28      9.51 o 
   3   7   2       84.78       86.60      8.47 o 
   4   7   2      851.38      788.10     19.96 o 
   5   7   2        9.93        6.96      4.61 o 
   6   7   2      411.92      381.84     14.82 o 
   7   7   2       16.40       23.90      6.24 o 
   8   7   2      194.18      189.11     21.39 o 
   9   7   2        6.29        0.59      5.70 o 
  10   7   2        2.19        5.02     10.19 o 
  11   7   2       40.10       63.80     10.66 o 
  12   7   2      121.43      135.80     14.58 o 
  13   7   2      338.86      367.20     21.56 o 
  14   7   2       17.77        6.14     20.76 o 
  15   7   2       42.10       27.50     26.98 o 
  16   7   2       12.70       17.14     11.34 o 
 -16   8   2        3.15        4.76     13.40 o 
 -15   8   2      161.78      131.42     26.37 o 
 -14   8   2       16.87       21.47     14.99 o 
 -13   8   2       12.42       19.97     15.45 o 
 -12   8   2      135.42      150.03     17.85 o 
 -11   8   2        0.09        5.26      6.29 o 
 -10   8   2      106.00      104.08     15.48 o 
  -9   8   2        0.40       -4.40      5.49 o 
  -8   8   2       95.94       91.33     11.78 o 
  -7   8   2       35.13       62.36     10.34 o 
  -6   8   2        4.13       -3.31      5.86 o 
  -5   8   2      302.48      313.05     18.12 o 
  -4   8   2      107.05       95.99     20.73 o 
  -3   8   2      158.59      167.65     14.82 o 
  -2   8   2      447.57      471.01     20.58 o 
  -1   8   2      176.37      191.53     11.47 o 
   0   8   2      307.01      274.24     14.34 o 
   1   8   2       21.12       24.49      6.41 o 
   2   8   2      153.33      173.08     12.40 o 
   3   8   2       29.25       32.66      8.26 o 
   4   8   2        8.79       -0.17      9.11 o 
   5   8   2      209.66      215.69     20.63 o 
   6   8   2        9.49        8.60      7.63 o 
   7   8   2      111.05      101.18     12.64 o 
   8   8   2       11.34       10.32      7.07 o 
   9   8   2        4.75       17.84     12.39 o 
  10   8   2      116.47      114.94     19.03 o 
  11   8   2       19.64       31.34     12.20 o 
  12   8   2       70.93      103.25     17.51 o 
  13   8   2       34.07       23.20     17.97 o 
  14   8   2       20.24       32.65     20.82 o 
 -13   9   2       93.09      125.65     18.14 o 
 -12   9   2       14.85       16.36      9.01 o 
 -11   9   2       74.19       99.32     16.56 o 
 -10   9   2        0.98        0.25      6.23 o 
  -9   9   2        4.77       11.15      7.01 o 
  -8   9   2        4.31        0.80      7.58 o 
  -7   9   2        3.36        5.22      6.92 o 
  -6   9   2       89.46      100.42     22.79 o 
  -5   9   2       16.14       16.78     11.08 o 
  -4   9   2       15.55        9.11      6.72 o 
  -3   9   2       36.42       42.86     14.84 o 
  -2   9   2       88.84       46.73     10.00 o 
  -1   9   2      115.89       84.91      9.37 o 
   0   9   2       87.67       77.81      9.56 o 
   1   9   2      132.15      142.21     12.06 o 
   2   9   2        2.41        1.48      6.02 o 
   3   9   2      188.63      177.51     25.56 o 
   4   9   2       81.36       79.75     11.91 o 
   5   9   2       23.60       24.32      8.51 o 
   6   9   2       18.49       20.38      8.47 o 
   7   9   2       86.69       93.86     12.94 o 
   8   9   2       17.73       36.24      8.94 o 
   9   9   2       79.37       80.25     15.73 o 
  10   9   2       95.65      120.98     18.82 o 
  11   9   2        0.40       13.39     10.38 o 
  -9  10   2        4.93       10.70      8.11 o 
  -8  10   2       10.14       12.24      7.77 o 
  -7  10   2       63.17       47.27      9.90 o 
  -6  10   2       78.72       78.57     11.82 o 
  -5  10   2       73.76       72.68     22.51 o 
  -4  10   2        0.01       -2.97      6.56 o 
  -3  10   2      153.09      138.38     12.25 o 
  -2  10   2        8.61       12.50      6.55 o 
  -1  10   2       10.21        7.24      5.70 o 
   0  10   2       83.86       64.34      9.25 o 
   1  10   2        1.18       -1.51      7.10 o 
   2  10   2      234.21      222.27     18.80 o 
   3  10   2        0.08        5.96      7.73 o 
   4  10   2       18.02       17.41     12.57 o 
   5  10   2        0.00       12.86      7.17 o 
   6  10   2       20.39       22.78      8.49 o 
   7  10   2       17.46       18.21     10.22 o 
 -24   1   3        6.63       11.53      7.70 o 
 -23   1   3       16.22       22.58      8.76 o 
 -22   1   3        7.40       18.14     10.10 o 
 -21   1   3        6.65        2.50      6.10 o 
 -20   1   3      102.76       96.35     10.98 o 
 -19   1   3       31.81       21.19      7.09 o 
 -18   1   3      129.09      143.52     17.32 o 
 -17   1   3      276.06      271.20     16.32 o 
 -16   1   3       88.64      101.27      9.76 o 
 -15   1   3        0.07       -7.21      5.12 o 
 -14   1   3        0.26       -0.23      4.22 o 
 -13   1   3      181.59      166.12      9.94 o 
 -12   1   3       61.97       64.83      6.97 o 
 -11   1   3      120.96      149.78      8.68 o 
 -10   1   3      524.81      533.41     14.71 o 
  -9   1   3      215.59      223.00      8.46 o 
  -8   1   3      530.65      510.06     11.50 o 
  -7   1   3     1465.92     1492.97     15.47 o 
  -6   1   3      428.65      459.53      8.28 o 
  -5   1   3      465.78      466.23      7.98 o 
  -4   1   3     4236.94     4290.23     27.70 o 
  -3   1   3       24.48       20.18      5.94 o 
  -2   1   3    20834.08    19608.20    110.89 o 
  -1   1   3     6046.48     6220.50     40.14 o 
   0   1   3     4133.50     4513.56     28.88 o 
   1   1   3     3380.04     3236.60     28.78 o 
   2   1   3      431.92      501.98     11.70 o 
   3   1   3      231.26      179.86      7.92 o 
   4   1   3     3250.04     3170.18     33.45 o 
   5   1   3      386.46      391.01     12.39 o 
   6   1   3      575.44      642.87     16.36 o 
   7   1   3       71.53       60.68      8.60 o 
   8   1   3      106.11      141.41     10.31 o 
   9   1   3        1.91        5.04      5.03 o 
  10   1   3      268.51      220.54     18.76 o 
  11   1   3      674.96      703.90     21.08 o 
  12   1   3      330.13      315.38     13.03 o 
  13   1   3     1098.65     1004.97     29.67 o 
  14   1   3       52.15       63.42      9.50 o 
  15   1   3       51.08       65.82     19.37 o 
  16   1   3      169.22      124.05     32.37 o 
  17   1   3       88.14       92.66     27.01 o 
  18   1   3       44.60       42.17     19.76 o 
  19   1   3       38.61       33.01     13.71 o 
  20   1   3       61.95       37.91     15.91 o 
  21   1   3        8.08       15.44     19.82 o 
 -23   2   3        1.76        5.43      7.24 o 
 -22   2   3       26.74       30.23      9.31 o 
 -21   2   3        3.41        8.05      8.24 o 
 -20   2   3        0.19        6.14      6.22 o 
 -19   2   3        0.32       11.83      6.34 o 
 -18   2   3      194.32      196.01     13.58 o 
 -17   2   3      131.00      135.52     11.50 o 
 -16   2   3      145.53      137.52     11.06 o 
 -15   2   3      247.13      246.97     12.80 o 
 -14   2   3       65.45       65.62      7.84 o 
 -13   2   3      262.01      250.86     17.60 o 
 -12   2   3      193.46      171.75      9.60 o 
 -11   2   3      234.26      240.12      8.14 o 
 -10   2   3      488.09      489.71     16.21 o 
  -9   2   3     2317.83     2262.23     21.96 o 
  -8   2   3       51.54       76.65      4.93 o 
  -7   2   3        1.72        1.38      1.99 o 
  -6   2   3      810.59      785.30     12.09 o 
  -5   2   3      404.74      400.38      7.60 o 
  -4   2   3      254.84      242.54      5.38 o 
  -3   2   3      135.58      106.34      8.96 o 
  -2   2   3        3.60        3.39      3.66 o 
  -1   2   3       47.09       54.18     10.74 o 
   0   2   3     2232.65     2159.63     18.55 o 
   1   2   3       71.17       72.07      4.45 o 
   2   2   3      228.02      231.83      8.66 o 
   3   2   3      860.83      884.54     16.82 o 
   4   2   3       86.42       73.86      9.44 o 
   5   2   3     1010.46     1047.04     20.47 o 
   6   2   3      821.92      791.84     18.64 o 
   7   2   3     2179.88     2320.86     37.82 o 
   8   2   3       70.90      104.21      9.54 o 
   9   2   3      399.93      413.83     15.94 o 
  10   2   3      184.32      195.30     12.76 o 
  11   2   3      105.10      101.53     10.97 o 
  12   2   3      498.52      522.01     19.74 o 
  13   2   3      517.79      444.91     18.92 o 
  14   2   3       15.76        9.69      7.51 o 
  15   2   3      279.15      272.09     23.66 o 
  16   2   3      800.88      777.82     36.01 o 
  17   2   3        7.09       11.30     12.02 o 
  18   2   3      108.99      148.89     22.87 o 
  19   2   3       89.59      116.96     26.61 o 
  20   2   3       19.39       22.81     27.56 o 
 -23   3   3        3.76        7.74     16.82 o 
 -22   3   3        1.29        2.82      7.30 o 
 -21   3   3       14.44       26.41      9.73 o 
 -20   3   3       10.71       19.37      8.72 o 
 -19   3   3        0.12        7.61      7.02 o 
 -18   3   3      135.84      140.43     14.30 o 
 -17   3   3       29.45       34.48      7.33 o 
 -16   3   3        0.07       -2.86      6.21 o 
 -15   3   3      203.08      201.50     12.29 o 
 -14   3   3      143.07      161.87     10.84 o 
 -13   3   3      739.12      709.73     22.72 o 
 -12   3   3       87.49       91.66      6.64 o 
 -11   3   3       64.69       52.92      7.74 o 
 -10   3   3       15.89       17.55      3.16 o 
  -9   3   3       20.10       20.36      4.34 o 
  -8   3   3       40.43       32.04      3.58 o 
  -7   3   3      299.07      348.51      7.74 o 
  -6   3   3      102.16      128.09      4.98 o 
  -5   3   3      345.17      393.50      9.57 o 
  -4   3   3     2500.38     2430.02     20.15 o 
  -3   3   3     1548.94     1497.15     35.84 o 
  -2   3   3        2.07       -3.06      3.68 o 
  -1   3   3     1234.24     1195.03     14.32 o 
   0   3   3      370.12      410.67      7.80 o 
   1   3   3      755.70      708.69     11.85 o 
   2   3   3      184.59      204.08      8.57 o 
   3   3   3     1453.47     1582.15     23.29 o 
   4   3   3      941.03     1008.00     19.65 o 
   5   3   3      547.39      605.94     16.16 o 
   6   3   3       21.34       21.23      5.57 o 
   7   3   3      418.45      478.61     43.73 o 
   8   3   3      372.76      368.47     14.97 o 
   9   3   3      228.53      227.67     15.27 o 
  10   3   3        6.72        4.93      6.20 o 
  11   3   3      215.05      246.05     20.74 o 
  12   3   3      208.87      224.38     17.20 o 
  13   3   3      312.10      345.38     17.83 o 
  14   3   3        4.03       -6.60      6.73 o 
  15   3   3       27.37       27.50     22.02 o 
  16   3   3        0.05       10.95     11.19 o 
  17   3   3        1.11        0.06     10.26 o 
  18   3   3        0.59        9.34     10.43 o 
  19   3   3        0.13        8.48     12.95 o 
  20   3   3        7.35       11.68     11.38 o 
 -22   4   3       99.23      108.67     14.35 o 
 -21   4   3        6.86       14.09      8.25 o 
 -20   4   3      105.93      107.54     14.17 o 
 -19   4   3      188.86      189.31     16.98 o 
 -18   4   3       84.09       93.69     12.90 o 
 -17   4   3      487.78      511.92     21.67 o 
 -16   4   3        2.99        6.82      6.93 o 
 -15   4   3       11.36       10.45      7.49 o 
 -14   4   3      110.92      110.93     12.08 o 
 -13   4   3       40.97       32.81      7.34 o 
 -12   4   3      432.80      398.01     12.65 o 
 -11   4   3       14.00       18.92      5.54 o 
 -10   4   3       18.36       30.28      4.38 o 
  -9   4   3        0.08       -3.35      2.28 o 
  -8   4   3       22.24       26.71      3.52 o 
  -7   4   3       83.59       76.14      4.65 o 
  -6   4   3      502.27      467.22      8.76 o 
  -5   4   3      585.43      586.45     11.33 o 
  -4   4   3      641.81      623.37     13.10 o 
  -3   4   3      279.65      283.16      8.28 o 
  -2   4   3     3302.71     3278.42     46.47 o 
  -1   4   3       15.45       21.08      3.39 o 
   0   4   3     1010.56     1099.23     13.88 o 
   1   4   3      325.38      362.53      9.76 o 
   2   4   3      831.82      793.82     14.82 o 
   3   4   3      409.61      381.09     17.88 o 
   4   4   3      263.01      292.88     12.69 o 
   5   4   3      359.77      376.03     13.62 o 
   6   4   3       41.52       38.91      6.89 o 
   7   4   3       45.44       42.60      7.34 o 
   8   4   3      245.82      248.02     14.07 o 
   9   4   3      281.75      275.82     14.92 o 
  10   4   3      317.71      346.85     16.51 o 
  11   4   3        1.36        1.08      6.32 o 
  12   4   3        7.76        2.71      6.57 o 
  13   4   3       31.56       25.80      8.70 o 
  14   4   3        1.49        7.01      7.15 o 
  15   4   3        2.60       -2.70      9.08 o 
  16   4   3      126.70      106.38     18.00 o 
  17   4   3        4.70       15.69     11.46 o 
  18   4   3       52.17       72.03     16.47 o 
  19   4   3        0.06       20.56     12.16 o 
 -21   5   3       23.61       28.56     21.21 o 
 -20   5   3        4.75        2.65     14.02 o 
 -19   5   3        2.66        1.18      9.43 o 
 -18   5   3       34.72       36.02     12.58 o 
 -17   5   3      103.58       70.88     14.68 o 
 -16   5   3      176.98      168.09     19.10 o 
 -15   5   3      239.58      254.42     17.06 o 
 -14   5   3      704.87      742.47     24.77 o 
 -13   5   3       82.85       95.38      9.17 o 
 -12   5   3       16.97       23.20      6.18 o 
 -11   5   3       99.22      112.77      7.81 o 
 -10   5   3      155.03      155.77      8.58 o 
  -9   5   3      251.16      248.24      9.90 o 
  -8   5   3      733.30      728.82     14.88 o 
  -7   5   3        4.52        3.60      3.12 o 
  -6   5   3      840.71      876.28     15.41 o 
  -5   5   3       15.07        8.87      3.35 o 
  -4   5   3       41.94       54.75      4.96 o 
  -3   5   3      232.83      205.67      7.65 o 
  -2   5   3      219.79      225.37      8.69 o 
  -1   5   3     2664.60     2588.22     28.44 o 
   0   5   3      231.50      204.70      7.40 o 
   1   5   3     1016.39     1127.59     17.21 o 
   2   5   3     1031.76      977.83     16.41 o 
   3   5   3       12.66       12.59      5.92 o 
   4   5   3      242.39      241.41     11.83 o 
   5   5   3      340.03      333.35     14.06 o 
   6   5   3      198.85      219.57     12.40 o 
   7   5   3      444.39      451.01     16.84 o 
   8   5   3      307.28      279.65     15.05 o 
   9   5   3      410.59      389.95     17.15 o 
  10   5   3      124.66      124.05     12.26 o 
  11   5   3        0.20        8.56      7.56 o 
  12   5   3       61.78       47.89      9.49 o 
  13   5   3      116.90      136.03     14.04 o 
  14   5   3      167.04      205.12     22.76 o 
  15   5   3       23.86       44.57     13.42 o 
  16   5   3       44.32       23.44     12.19 o 
  17   5   3       95.68      142.61     20.55 o 
  18   5   3        7.25       27.61     11.64 o 
 -20   6   3        2.67        6.97     15.14 o 
 -19   6   3        9.89       16.17     10.85 o 
 -18   6   3       47.08       60.45     15.16 o 
 -17   6   3        0.10        2.19      8.79 o 
 -16   6   3        1.43       -9.84     10.86 o 
 -15   6   3       14.90        4.49      8.23 o 
 -14   6   3       20.29        6.03      8.33 o 
 -13   6   3        7.13        3.73      5.37 o 
 -12   6   3       13.10       21.96      6.79 o 
 -11   6   3      149.85      157.18     10.67 o 
 -10   6   3        8.07        3.50      4.29 o 
  -9   6   3      211.15      217.48     11.79 o 
  -8   6   3       60.59       44.69      6.89 o 
  -7   6   3      118.52      113.06      9.18 o 
  -6   6   3      131.27      112.61      9.51 o 
  -5   6   3        6.33       10.57      4.79 o 
  -4   6   3       35.56       37.52      6.03 o 
  -3   6   3        5.99       13.44      4.55 o 
  -2   6   3       23.14       11.60      4.46 o 
  -1   6   3       13.46       37.50      8.00 o 
   0   6   3      200.85      196.46     11.28 o 
   1   6   3       39.46       42.14     11.25 o 
   2   6   3       12.32       19.39      4.00 o 
   3   6   3        2.50        0.23      3.29 o 
   4   6   3       35.95       23.48      6.91 o 
   5   6   3        7.39        8.13      7.08 o 
   6   6   3      182.31      178.59     13.98 o 
   7   6   3      326.57      367.27     16.64 o 
   8   6   3       32.75       28.48      7.31 o 
   9   6   3      771.21      774.76     28.34 o 
  10   6   3      352.69      347.37     18.07 o 
  11   6   3       13.31       24.34     15.27 o 
  12   6   3       90.38       61.79     15.53 o 
  13   6   3       30.59       30.86      9.14 o 
  14   6   3        0.02        1.93     13.98 o 
  15   6   3       15.98       11.42     10.43 o 
  16   6   3        3.71       23.62     11.61 o 
  17   6   3       42.80       30.70     17.04 o 
 -18   7   3       82.44       68.88     15.42 o 
 -17   7   3        0.88        6.80     12.32 o 
 -16   7   3        2.21        5.02      9.66 o 
 -15   7   3       28.29       16.59     10.48 o 
 -14   7   3       17.70       20.42      9.59 o 
 -13   7   3        9.20        8.07      7.63 o 
 -12   7   3       12.76        2.10      8.09 o 
 -11   7   3      147.30      190.70     12.35 o 
 -10   7   3       19.31       19.90      5.87 o 
  -9   7   3      100.56      114.36     10.04 o 
  -8   7   3       17.35       24.78      6.05 o 
  -7   7   3        0.64       -0.45      4.48 o 
  -6   7   3      135.11      159.39     11.11 o 
  -5   7   3      369.49      343.59     17.63 o 
  -4   7   3       79.05       69.30     10.25 o 
  -3   7   3       55.80       59.47      9.53 o 
  -2   7   3      364.58      362.52     18.01 o 
  -1   7   3      180.07      186.34     14.84 o 
   0   7   3     1182.64     1142.18     24.90 o 
   1   7   3      218.54      204.67     12.71 o 
   2   7   3      177.15      175.27     12.31 o 
   3   7   3        0.24       -7.22      4.94 o 
   4   7   3       90.39      103.24     12.25 o 
   5   7   3        0.01       -2.60      6.48 o 
   6   7   3       89.78       83.48     14.01 o 
   7   7   3        2.53       -4.13      7.08 o 
   8   7   3      161.43      151.80     18.93 o 
   9   7   3       18.83       19.22     11.48 o 
  10   7   3        0.46        4.60      9.58 o 
  11   7   3      525.87      494.10     30.41 o 
  12   7   3       43.56       36.80     12.78 o 
  13   7   3       16.91       27.90     13.33 o 
  14   7   3       42.33       18.95     18.27 o 
  15   7   3       62.82       63.39     22.56 o 
 -16   8   3        4.19      -10.66     11.39 o 
 -15   8   3        0.98        9.50     15.17 o 
 -14   8   3       25.62       17.53     15.07 o 
 -13   8   3      117.85      122.32     24.49 o 
 -12   8   3       88.22       76.22     14.06 o 
 -11   8   3       76.57       66.23     12.87 o 
 -10   8   3      321.26      351.72     27.67 o 
  -9   8   3        0.22        8.88      6.75 o 
  -8   8   3      143.19      141.52     25.83 o 
  -7   8   3        6.92        5.37      6.95 o 
  -6   8   3       21.18       25.77      8.67 o 
  -5   8   3        6.03        7.68      6.73 o 
  -4   8   3       35.19       40.69      9.37 o 
  -3   8   3        2.03        5.48      7.60 o 
  -2   8   3       73.77       78.48     11.52 o 
  -1   8   3      102.75      107.99     10.36 o 
   0   8   3        0.37        4.36      5.05 o 
   1   8   3       36.91       26.00      6.68 o 
   2   8   3        0.32       -0.05      5.26 o 
   3   8   3      243.40      247.65     17.80 o 
   4   8   3       27.64       16.03      8.02 o 
   5   8   3       52.71       41.06     10.30 o 
   6   8   3       45.00       72.24     14.48 o 
   7   8   3        3.51        6.98      9.03 o 
   8   8   3       31.52       36.84     11.50 o 
   9   8   3        6.89       23.49     10.94 o 
  10   8   3       75.49       64.15     24.56 o 
  11   8   3        0.48       26.07     11.48 o 
  12   8   3       93.77      120.55     19.58 o 
  13   8   3       40.21       23.52     14.52 o 
 -13   9   3       74.85       72.80     13.94 o 
 -12   9   3        0.79        4.68      9.06 o 
 -11   9   3       71.79      102.63     16.08 o 
 -10   9   3        0.65        7.09      7.69 o 
  -9   9   3       24.01       20.85      8.15 o 
  -8   9   3        3.06        1.19      6.31 o 
  -7   9   3        5.40        3.14      6.87 o 
  -6   9   3      104.89      107.39     13.64 o 
  -5   9   3      350.92      377.40     22.02 o 
  -4   9   3       40.75       38.16     12.48 o 
  -3   9   3      129.90      138.27     15.09 o 
  -2   9   3       61.91       60.23      8.57 o 
  -1   9   3       36.68       41.74      7.77 o 
   0   9   3        7.89       20.44      6.49 o 
   1   9   3        9.96       10.68      8.64 o 
   2   9   3       24.34       28.11      9.10 o 
   3   9   3        7.16        5.50      6.83 o 
   4   9   3        5.24        2.72      6.63 o 
   5   9   3       27.11       26.99      8.59 o 
   6   9   3        6.33        7.72      9.94 o 
   7   9   3        5.26       -9.45      8.86 o 
   8   9   3        1.21        8.04     10.03 o 
   9   9   3       22.38       21.85     11.42 o 
  10   9   3        0.46        4.22      9.82 o 
  -8  10   3        1.59       -2.15      6.88 o 
  -7  10   3       48.12       51.17     10.73 o 
  -6  10   3        4.15        2.89      8.05 o 
  -5  10   3      219.74      261.50     24.92 o 
  -4  10   3        0.00       -5.03      6.74 o 
  -3  10   3       53.84       46.46     10.47 o 
  -2  10   3       45.03       56.77      9.34 o 
  -1  10   3        6.16        6.21      7.09 o 
   0  10   3       20.84       24.69      7.48 o 
   1  10   3        7.50       -1.78      5.98 o 
   2  10   3        0.06        3.41      7.12 o 
   3  10   3        0.07        2.84     10.46 o 
   4  10   3        0.49        2.55     13.55 o 
   5  10   3       80.23       55.84     12.09 o 
 -24   0   4       87.63      102.46     16.87 o 
 -23   0   4       27.54       38.88     25.61 o 
 -22   0   4        5.26        7.13     16.68 o 
 -21   0   4       49.81       45.47     16.62 o 
 -20   0   4      327.87      324.38     50.58 o 
 -19   0   4       25.36       28.70      9.71 o 
 -18   0   4       57.54       42.62     10.41 o 
 -17   0   4      844.12      805.85     30.37 o 
 -16   0   4      456.18      475.51     23.32 o 
 -15   0   4      158.74      179.94     26.35 o 
 -14   0   4       48.65       24.99     17.25 o 
 -13   0   4        9.47        8.45      6.23 o 
 -12   0   4      633.34      600.50     21.90 o 
 -11   0   4      152.34      147.01     16.88 o 
 -10   0   4     1164.44      971.36     24.93 o 
  -9   0   4     1798.14     1828.64     35.72 o 
  -8   0   4       38.98       51.60      4.72 o 
  -7   0   4     1756.55     1872.13     22.66 o 
  -6   0   4       36.46       56.03      4.69 o 
  -5   0   4      230.90      253.95     12.40 o 
  -4   0   4       24.19       17.16      3.60 o 
  -3   0   4    11192.52    10449.23     76.26 o 
  -2   0   4       13.08        3.27      3.45 o 
  -1   0   4     1960.35     1968.22     36.76 o 
   0   0   4      875.64      815.42     18.07 o 
   1   0   4      113.64      118.50      8.24 o 
   2   0   4     1504.76     1464.29     26.95 o 
   3   0   4       20.17       20.64      6.13 o 
   4   0   4     4235.32     3957.66     49.63 o 
   5   0   4     2462.21     2513.62    111.00 o 
   6   0   4      122.54      105.40     10.95 o 
   7   0   4       64.29       64.34      9.70 o 
   8   0   4      345.35      388.97     23.93 o 
   9   0   4      136.99      150.25     13.50 o 
  10   0   4      740.20      657.20     24.60 o 
  11   0   4      763.73      782.28     75.96 o 
  12   0   4      360.85      407.91     21.73 o 
  13   0   4      361.63      343.24     23.21 o 
  14   0   4       38.99       32.18     10.15 o 
  15   0   4      184.57      167.85     18.45 o 
  16   0   4      137.92      147.26     30.22 o 
  17   0   4      421.65      376.43     41.22 o 
  18   0   4      130.00      128.69     30.67 o 
  19   0   4      192.36      200.41     35.60 o 
  20   0   4       49.43       45.27     24.72 o 
 -23   1   4        1.28        7.05      7.81 o 
 -22   1   4        0.90        4.11      9.31 o 
 -21   1   4        0.26        0.69      7.65 o 
 -20   1   4      243.27      232.68     15.18 o 
 -19   1   4       92.25       82.86     11.39 o 
 -18   1   4      273.61      275.71     14.99 o 
 -17   1   4       27.30       32.32      6.78 o 
 -16   1   4       13.84        8.72      6.05 o 
 -15   1   4      342.41      331.89     13.48 o 
 -14   1   4       36.85       47.63      6.79 o 
 -13   1   4      875.03      919.27     19.69 o 
 -12   1   4       49.48       35.15      5.62 o 
 -11   1   4     1702.70     1535.40     23.22 o 
 -10   1   4       51.79       54.92      4.55 o 
  -9   1   4     1460.96     1399.54     16.67 o 
  -8   1   4      149.87      173.91      6.46 o 
  -7   1   4      213.34      229.69      6.70 o 
  -6   1   4        7.08        3.73      1.86 o 
  -5   1   4     2195.14     2338.97     21.56 o 
  -4   1   4      503.09      571.26     11.02 o 
  -3   1   4     1134.33     1197.87     19.54 o 
  -2   1   4      193.50      170.93      4.74 o 
  -1   1   4     2476.92     2427.09     21.05 o 
   0   1   4      520.87      544.51     10.03 o 
   1   1   4       52.40       62.35      6.57 o 
   2   1   4       20.07       29.66      4.30 o 
   3   1   4     2526.63     2497.93     30.18 o 
   4   1   4        7.64        6.49      3.60 o 
   5   1   4      150.17      114.82     10.98 o 
   6   1   4      413.38      375.63     13.95 o 
   7   1   4       11.68       15.15      6.09 o 
   8   1   4      129.21      129.43     10.71 o 
   9   1   4      830.27      799.52     22.30 o 
  10   1   4      678.02      639.77     21.30 o 
  11   1   4      334.33      325.42     18.80 o 
  12   1   4      280.23      289.28     16.64 o 
  13   1   4      565.70      604.17     19.77 o 
  14   1   4       87.57       92.48      9.83 o 
  15   1   4       77.37       41.70      9.22 o 
  16   1   4      140.33      153.13     41.68 o 
  17   1   4        3.86        3.76     12.41 o 
  18   1   4      293.49      334.27     29.05 o 
  19   1   4        5.66        9.08     12.16 o 
  20   1   4       42.82       38.61     26.17 o 
 -23   2   4        4.46        6.70      9.23 o 
 -22   2   4      118.34      120.15     12.38 o 
 -21   2   4        5.79        3.97      5.57 o 
 -20   2   4        9.61       12.60      5.98 o 
 -19   2   4        9.72       11.62      6.19 o 
 -18   2   4        0.24       -2.25      4.65 o 
 -17   2   4      145.70      140.13     11.23 o 
 -16   2   4       44.03       48.21      7.69 o 
 -15   2   4      123.33      125.24      9.96 o 
 -14   2   4        6.53        6.96      4.73 o 
 -13   2   4      887.36      825.44     18.78 o 
 -12   2   4      192.38      167.60     12.72 o 
 -11   2   4       17.26       22.69      4.12 o 
 -10   2   4       85.77       97.48      5.99 o 
  -9   2   4       17.23       15.96      3.33 o 
  -8   2   4      133.17      118.66      7.16 o 
  -7   2   4      354.05      329.09      8.70 o 
  -6   2   4     1007.86      965.63     13.29 o 
  -5   2   4     1526.55     1529.16     15.12 o 
  -4   2   4      348.25      369.34      8.15 o 
  -3   2   4     2142.66     2354.63     36.14 o 
  -2   2   4     2046.72     2162.37     63.22 o 
  -1   2   4     3628.29     3475.16     29.24 o 
   0   2   4      462.84      600.46     10.86 o 
   1   2   4       53.74       54.43      4.60 o 
   2   2   4      159.89      169.74      8.89 o 
   3   2   4      109.33      131.31      9.80 o 
   4   2   4      800.02      887.00     19.40 o 
   5   2   4      899.33      886.00     24.05 o 
   6   2   4      275.30      276.65     13.09 o 
   7   2   4     3277.13     3367.43     42.88 o 
   8   2   4       10.29       15.40      6.20 o 
   9   2   4     2213.56     2147.53     36.29 o 
  10   2   4      134.64      159.12     16.33 o 
  11   2   4       65.83       86.00     11.09 o 
  12   2   4        0.15        9.27      7.03 o 
  13   2   4      158.25      158.50     14.27 o 
  14   2   4        2.21        1.94      6.71 o 
  15   2   4        0.22       -6.39      6.17 o 
  16   2   4      109.52      119.73     18.79 o 
  17   2   4       20.69       40.11     14.03 o 
  18   2   4        4.55        5.57     20.28 o 
  19   2   4       45.75       68.53     16.70 o 
 -23   3   4      127.56      177.82     17.61 o 
 -22   3   4       28.98       27.21      9.13 o 
 -21   3   4       28.75       32.78      7.67 o 
 -20   3   4       19.68       27.44      7.18 o 
 -19   3   4        0.23        3.61      5.35 o 
 -18   3   4       74.21       76.00     10.78 o 
 -17   3   4      301.03      315.18     20.71 o 
 -16   3   4     1453.26     1431.85     28.04 o 
 -15   3   4        0.68       -0.14      5.06 o 
 -14   3   4     2542.13     2361.81     33.40 o 
 -13   3   4       72.72       67.07      7.59 o 
 -12   3   4      345.95      365.42     10.80 o 
 -11   3   4       59.21       65.59      5.71 o 
 -10   3   4      238.88      242.69     11.27 o 
  -9   3   4        0.76       -3.79      2.56 o 
  -8   3   4     2429.10     2386.99     23.07 o 
  -7   3   4      327.27      304.92      8.24 o 
  -6   3   4     1306.97     1347.24     15.14 o 
  -5   3   4      116.24      130.07      6.91 o 
  -4   3   4     1730.87     1755.22     25.98 o 
  -3   3   4      429.22      431.43     17.08 o 
  -2   3   4       76.54      140.70     30.32 o 
  -1   3   4     8515.73     8406.91     96.27 o 
   0   3   4      493.58      455.86      8.79 o 
   1   3   4     1956.29     2043.56     27.36 o 
   2   3   4      820.61      826.60     23.26 o 
   3   3   4       18.03       28.57      5.36 o 
   4   3   4        2.33        1.06      3.73 o 
   5   3   4      220.24      207.83     11.56 o 
   6   3   4     1338.81     1229.00     25.18 o 
   7   3   4        3.77        4.17      5.99 o 
   8   3   4      426.43      430.20     17.40 o 
   9   3   4      415.27      430.09     18.81 o 
  10   3   4      394.10      402.37     21.30 o 
  11   3   4       66.84       67.18     10.36 o 
  12   3   4      156.69      177.23     20.69 o 
  13   3   4       69.88       74.43     18.14 o 
  14   3   4       29.73       22.39     10.76 o 
  15   3   4      332.01      378.94     27.54 o 
  16   3   4       58.07       80.71     16.59 o 
  17   3   4       37.04       60.39     15.80 o 
  18   3   4        3.23       13.16     12.34 o 
  19   3   4       41.97       38.96     37.08 o 
 -22   4   4      185.22      195.44     23.95 o 
 -21   4   4        1.36       20.10     10.21 o 
 -20   4   4       86.29       89.22     16.23 o 
 -19   4   4        7.27       -2.17      7.47 o 
 -18   4   4        0.02        1.41     13.17 o 
 -17   4   4        4.52       11.94      6.19 o 
 -16   4   4       15.44       16.37      8.30 o 
 -15   4   4      285.47      310.08     16.33 o 
 -14   4   4      372.56      352.01     14.11 o 
 -13   4   4       59.38       69.41      7.58 o 
 -12   4   4        0.85        5.94      3.51 o 
 -11   4   4      133.13      136.10      8.49 o 
 -10   4   4      202.09      212.36      8.58 o 
  -9   4   4      479.81      441.46     10.91 o 
  -8   4   4      561.22      571.68     11.57 o 
  -7   4   4      162.12      169.46      7.85 o 
  -6   4   4     1159.89     1149.96     18.08 o 
  -5   4   4        8.28       11.87      4.58 o 
  -4   4   4      617.85      620.47     14.01 o 
  -3   4   4      465.30      384.43     17.96 o 
  -2   4   4      128.28      111.78     14.24 o 
  -1   4   4      631.56      652.95     22.89 o 
   0   4   4     2278.59     2228.91     22.71 o 
   1   4   4       11.26        5.87      2.80 o 
   2   4   4      342.65      329.17     12.94 o 
   3   4   4        5.73        2.62      3.54 o 
   4   4   4       27.18       27.01      5.64 o 
   5   4   4      131.42      121.63      9.62 o 
   6   4   4       15.43       15.38      5.76 o 
   7   4   4      884.61      905.01     23.58 o 
   8   4   4       30.79       32.87      7.81 o 
   9   4   4      618.54      585.39     26.10 o 
  10   4   4       85.25       73.75     16.64 o 
  11   4   4       41.58       51.72      9.68 o 
  12   4   4      291.44      298.24     17.86 o 
  13   4   4       17.70        7.64     13.83 o 
  14   4   4      229.16      268.71     18.30 o 
  15   4   4        0.50       -1.18     16.20 o 
  16   4   4      169.54      141.18     20.53 o 
  17   4   4        3.41        8.65      9.25 o 
  18   4   4        0.45        9.73     10.61 o 
 -21   5   4       26.82       30.96     12.49 o 
 -20   5   4        2.61        8.36      9.16 o 
 -19   5   4        0.02       -6.59      8.25 o 
 -18   5   4        0.13       11.82      9.41 o 
 -17   5   4        1.52        0.35      8.05 o 
 -16   5   4       13.90       17.79      9.22 o 
 -15   5   4      351.99      298.80     62.17 o 
 -14   5   4       43.43       49.28     11.32 o 
 -13   5   4      103.52      108.46     14.92 o 
 -12   5   4       31.23       29.02      7.04 o 
 -11   5   4      334.40      371.62     16.90 o 
 -10   5   4      549.46      549.12     15.86 o 
  -9   5   4      145.04      164.25     10.23 o 
  -8   5   4        5.20        2.84      4.02 o 
  -7   5   4        1.61       -5.42      3.61 o 
  -6   5   4      225.73      237.18     11.54 o 
  -5   5   4       35.64       52.21      7.04 o 
  -4   5   4      195.03      203.63     10.72 o 
  -3   5   4      134.88      140.41     14.31 o 
  -2   5   4      172.21      186.13     29.66 o 
  -1   5   4       13.41       13.41     19.49 o 
   0   5   4      394.85      357.59     15.25 o 
   1   5   4      108.60       94.11      9.79 o 
   2   5   4       86.56       88.18     10.46 o 
   3   5   4      308.85      324.67     44.34 o 
   4   5   4      410.44      389.17     14.53 o 
   5   5   4      476.71      480.02     16.51 o 
   6   5   4      113.16      110.26     11.14 o 
   7   5   4       85.61       89.71      9.92 o 
   8   5   4      317.17      332.14     23.62 o 
   9   5   4       41.62       37.20      8.55 o 
  10   5   4       16.21       12.02      6.96 o 
  11   5   4      468.16      429.34     24.59 o 
  12   5   4      240.62      241.74     16.98 o 
  13   5   4       72.27       90.94     12.14 o 
  14   5   4       24.83       31.72     10.82 o 
  15   5   4       61.33       73.98     15.34 o 
  16   5   4        5.62        5.03      9.65 o 
  17   5   4       14.01       45.11     15.80 o 
 -19   6   4      107.93       82.52     16.59 o 
 -18   6   4       24.87       55.89     13.98 o 
 -17   6   4      170.81      223.25     22.80 o 
 -16   6   4        4.09        1.11      8.98 o 
 -15   6   4        7.49        1.79      7.97 o 
 -14   6   4       80.23       77.12     13.74 o 
 -13   6   4        2.27       -0.07      6.09 o 
 -12   6   4      143.28      162.26     16.04 o 
 -11   6   4        5.65        7.08      5.81 o 
 -10   6   4      268.71      278.62     13.51 o 
  -9   6   4       92.49       94.26      9.14 o 
  -8   6   4        3.58       13.51      5.00 o 
  -7   6   4      392.38      389.55     17.79 o 
  -6   6   4       86.59      106.85      9.51 o 
  -5   6   4      664.71      659.30     18.14 o 
  -4   6   4      191.64      196.20     14.26 o 
  -3   6   4      609.46      654.98     18.05 o 
  -2   6   4      142.88      119.64     14.61 o 
  -1   6   4        4.01        2.40      4.45 o 
   0   6   4      166.58      164.18     13.03 o 
   1   6   4        0.55       -1.39      4.85 o 
   2   6   4      672.72      659.16     22.23 o 
   3   6   4      588.63      540.85     26.08 o 
   4   6   4      629.77      627.97     28.02 o 
   5   6   4       36.85       46.19     11.62 o 
   6   6   4       75.66       82.09     14.28 o 
   7   6   4       77.88      100.13     15.46 o 
   8   6   4      163.24      228.78     45.85 o 
   9   6   4       25.19       20.84     20.83 o 
  10   6   4      792.42      853.97     53.65 o 
  11   6   4      218.41      305.85     28.57 o 
  12   6   4      406.71      459.90     29.62 o 
  13   6   4      145.65      211.89     22.89 o 
  14   6   4        0.05        1.99     13.92 o 
  15   6   4        1.98       -1.47     16.01 o 
  16   6   4       17.44      -17.73     15.59 o 
 -18   7   4       21.27       28.65     12.35 o 
 -17   7   4       52.69       46.94     13.88 o 
 -16   7   4       16.68        9.88      9.69 o 
 -15   7   4        4.62        9.89      9.89 o 
 -14   7   4        0.37        1.82      9.01 o 
 -13   7   4      138.06      139.99     13.98 o 
 -12   7   4      180.61      180.43     17.73 o 
 -11   7   4       82.11      124.78     13.09 o 
 -10   7   4      215.83      198.75     12.91 o 
  -9   7   4        5.26        1.32      4.74 o 
  -8   7   4        0.46       -3.03      4.40 o 
  -7   7   4        6.51        7.43      4.84 o 
  -6   7   4       90.28       92.06      9.63 o 
  -5   7   4      252.53      283.75     16.57 o 
  -4   7   4     1422.61     1460.53     28.03 o 
  -3   7   4       27.82       30.32      6.93 o 
  -2   7   4      930.86      914.79     22.46 o 
  -1   7   4      353.62      327.56     15.60 o 
   0   7   4      212.86      237.97     13.94 o 
   1   7   4        8.86       12.27      6.43 o 
   2   7   4      106.51      113.21     12.94 o 
   3   7   4      109.84      117.39     16.57 o 
   4   7   4       35.35       31.95     10.97 o 
   5   7   4      140.15      137.05     18.27 o 
   6   7   4       27.17       13.24      9.92 o 
   7   7   4        5.80       -8.20      7.62 o 
   8   7   4       84.15       70.48     14.47 o 
   9   7   4       27.06       38.97     12.59 o 
  10   7   4      188.77      227.30     28.25 o 
  11   7   4       47.47       44.70     13.86 o 
  12   7   4       70.85       65.85     15.52 o 
  13   7   4       14.22        3.50     26.22 o 
  14   7   4       34.54       18.12     19.03 o 
 -15   8   4       70.29       58.09     21.65 o 
 -14   8   4       37.47       23.49     18.09 o 
 -13   8   4       17.07       39.51     10.89 o 
 -12   8   4      153.31      138.28     18.62 o 
 -11   8   4        0.12       -6.52      7.35 o 
 -10   8   4      148.04      141.39     25.47 o 
  -9   8   4        0.01       10.69      7.23 o 
  -8   8   4        8.87       14.43      9.43 o 
  -7   8   4       13.71       19.07      9.84 o 
  -6   8   4       24.00       11.49      7.56 o 
  -5   8   4      227.52      220.17     17.03 o 
  -4   8   4        4.91       -0.63      6.68 o 
  -3   8   4        9.39        5.84      9.17 o 
  -2   8   4      190.62      190.60     12.43 o 
  -1   8   4        4.68        1.86      7.21 o 
   0   8   4      114.48      107.31     11.22 o 
   1   8   4        3.92        7.73      5.72 o 
   2   8   4        6.83       -1.41      7.99 o 
   3   8   4        0.86        5.72     12.51 o 
   4   8   4        0.64        0.61      8.21 o 
   5   8   4       62.21       53.52     13.10 o 
   6   8   4       17.17       17.91     17.93 o 
   7   8   4       39.53       46.09     13.81 o 
   8   8   4       35.12       22.65     11.40 o 
   9   8   4       37.12       64.76     15.44 o 
  10   8   4       44.45       28.35     12.65 o 
  11   8   4       43.53       47.65     13.78 o 
  12   8   4        2.18       19.35     12.58 o 
 -12   9   4       14.36       24.68      9.91 o 
 -11   9   4       17.55        9.52      9.33 o 
 -10   9   4       37.77       39.76      9.70 o 
  -9   9   4      110.77      101.53     15.71 o 
  -8   9   4       30.10       49.12     10.80 o 
  -7   9   4      234.80      278.21     20.21 o 
  -6   9   4       11.94       13.80     16.60 o 
  -5   9   4      236.91      246.53     19.46 o 
  -4   9   4        7.56       -1.38      7.24 o 
  -3   9   4       35.22       23.33      6.56 o 
  -2   9   4       25.93       19.62      6.91 o 
  -1   9   4      332.79      398.28     19.54 o 
   0   9   4        0.03        1.34      5.70 o 
   1   9   4       96.56      117.75     12.18 o 
   2   9   4       10.09        3.90      9.28 o 
   3   9   4       66.33       63.74     14.44 o 
   4   9   4       19.06        3.39     11.94 o 
   5   9   4       11.72       13.75     11.12 o 
   6   9   4       94.57       97.14     21.00 o 
   7   9   4       10.39       20.78     10.76 o 
   8   9   4      129.27      155.38     21.36 o 
  -6  10   4        5.17        4.64      8.04 o 
  -5  10   4        1.16       -5.90      7.52 o 
  -4  10   4       29.00       33.55     10.47 o 
  -3  10   4       12.39       12.75      6.76 o 
  -2  10   4      136.04      144.82     14.04 o 
  -1  10   4       31.15       19.95      9.93 o 
   0  10   4      117.16      130.31     22.91 o 
   1  10   4      100.83      113.70     16.40 o 
   2  10   4       17.53        4.83      9.10 o 
   3  10   4       39.75       37.58     13.76 o 
 -23   1   5       12.32       16.65      8.58 o 
 -22   1   5       43.11       48.82     13.48 o 
 -21   1   5        0.87       -5.09      4.73 o 
 -20   1   5       90.95       86.49     10.16 o 
 -19   1   5        4.30       -0.24      5.42 o 
 -18   1   5        7.70        6.90      5.15 o 
 -17   1   5        1.57        6.02      4.81 o 
 -16   1   5       38.46       53.44      7.86 o 
 -15   1   5     1108.11     1030.48     22.46 o 
 -14   1   5       32.78       25.12      6.66 o 
 -13   1   5      134.63      160.98      9.98 o 
 -12   1   5      599.67      585.17     15.29 o 
 -11   1   5       73.17       87.65      7.21 o 
 -10   1   5      245.96      261.66      8.35 o 
  -9   1   5      419.40      370.69     10.12 o 
  -8   1   5      490.06      502.87     10.39 o 
  -7   1   5     2898.31     2892.70     25.17 o 
  -6   1   5      847.11      817.48     14.97 o 
  -5   1   5     1625.32     1613.17     22.42 o 
  -4   1   5        1.32        1.12      2.57 o 
  -3   1   5      281.47      256.01      6.46 o 
  -2   1   5       65.75       71.39      4.70 o 
  -1   1   5       88.59      101.89      5.36 o 
   0   1   5      417.51      391.66     11.25 o 
   1   1   5      429.37      446.84     13.06 o 
   2   1   5      221.72      227.35     10.04 o 
   3   1   5      509.73      525.64     15.15 o 
   4   1   5      244.14      271.98     17.24 o 
   5   1   5       14.87       16.62      5.42 o 
   6   1   5      235.31      226.33     17.15 o 
   7   1   5      582.66      585.39     18.95 o 
   8   1   5       21.22       23.59      8.08 o 
   9   1   5        3.18        3.21      4.82 o 
  10   1   5       58.59       59.35      8.17 o 
  11   1   5       76.88       81.30     11.67 o 
  12   1   5      407.01      447.86     17.21 o 
  13   1   5       75.90       83.34      9.95 o 
  14   1   5       67.46       79.87     13.69 o 
  15   1   5      108.35       94.53     10.60 o 
  16   1   5       44.16       46.14     25.07 o 
  17   1   5       10.10       12.76     13.61 o 
  18   1   5      115.69      110.70     22.93 o 
  19   1   5       21.14       45.11     32.60 o 
 -23   2   5        8.63       13.52      6.25 o 
 -22   2   5        0.09        7.60      5.65 o 
 -21   2   5       12.28       14.87      6.49 o 
 -20   2   5      154.93      152.18     12.80 o 
 -19   2   5       14.46       18.22      6.11 o 
 -18   2   5        0.10        8.42      5.43 o 
 -17   2   5      124.74      122.16     10.80 o 
 -16   2   5        0.11       -0.41      4.54 o 
 -15   2   5       65.35       69.97      8.19 o 
 -14   2   5       55.13       38.65      6.51 o 
 -13   2   5       41.79       47.49      6.57 o 
 -12   2   5        1.89        9.97      6.47 o 
 -11   2   5      302.89      278.64     11.59 o 
 -10   2   5      421.01      459.94     14.32 o 
  -9   2   5       11.12       22.84      3.62 o 
  -8   2   5      544.41      506.07     10.62 o 
  -7   2   5     2682.69     2824.51     24.68 o 
  -6   2   5        0.12       -0.92      2.09 o 
  -5   2   5     1283.67     1292.27     17.13 o 
  -4   2   5     3182.66     3131.71     27.44 o 
  -3   2   5      595.09      566.81     18.92 o 
  -2   2   5     3336.98     3142.94     28.47 o 
  -1   2   5      512.11      525.53     19.75 o 
   0   2   5       31.03       48.51      4.71 o 
   1   2   5      254.99      235.15     10.09 o 
   2   2   5      896.93      831.95     18.14 o 
   3   2   5      101.07      143.74     23.18 o 
   4   2   5     2127.10     2217.15     32.64 o 
   5   2   5       91.89       70.59     13.41 o 
   6   2   5        0.35        9.88      6.21 o 
   7   2   5      112.33      131.49     16.11 o 
   8   2   5      348.10      338.28     16.00 o 
   9   2   5       11.24       16.42      7.34 o 
  10   2   5     1189.06     1084.03     40.21 o 
  11   2   5      950.20      897.39     30.21 o 
  12   2   5        2.32       -4.33      5.95 o 
  13   2   5      271.86      265.62     19.57 o 
  14   2   5        0.29        1.39      5.39 o 
  15   2   5       22.33       28.07      7.32 o 
  16   2   5       41.28       36.12     15.13 o 
  17   2   5       75.62      100.97     32.20 o 
  18   2   5        1.19      -15.34     11.27 o 
 -22   3   5        0.07       -9.06      6.04 o 
 -21   3   5        0.65       -4.96      5.88 o 
 -20   3   5       13.65        8.13      7.05 o 
 -19   3   5       53.64       52.95     23.30 o 
 -18   3   5      186.84      167.87     15.03 o 
 -17   3   5      185.20      190.74     16.64 o 
 -16   3   5       53.93       54.37      9.10 o 
 -15   3   5      141.44      149.76     16.46 o 
 -14   3   5       12.99       13.27      6.14 o 
 -13   3   5      203.42      185.25     26.37 o 
 -12   3   5      361.72      332.65     12.08 o 
 -11   3   5      144.42      154.20     11.66 o 
 -10   3   5        1.01        0.08      3.51 o 
  -9   3   5        2.28       -0.67      3.57 o 
  -8   3   5       23.48       31.49      4.86 o 
  -7   3   5       97.88      105.73      7.29 o 
  -6   3   5       73.97       54.27      5.56 o 
  -5   3   5      109.67      102.80      7.73 o 
  -4   3   5      242.20      278.95     15.06 o 
  -3   3   5       11.76        2.30      5.11 o 
  -2   3   5      149.42      143.17     13.43 o 
  -1   3   5       86.55      113.48      9.09 o 
   0   3   5      194.45      211.13      7.09 o 
   1   3   5        1.22       14.22      3.40 o 
   2   3   5      681.43      689.86     16.45 o 
   3   3   5       50.90       88.49      8.10 o 
   4   3   5      115.44      101.86     11.72 o 
   5   3   5        4.84        8.69      5.22 o 
   6   3   5        8.47        5.74      6.44 o 
   7   3   5        0.66        1.79      5.49 o 
   8   3   5      125.45      133.80     11.96 o 
   9   3   5      155.85      166.67     13.28 o 
  10   3   5       92.62       92.11     16.03 o 
  11   3   5       73.99       78.44     12.70 o 
  12   3   5       70.31       51.64     13.43 o 
  13   3   5        3.57       -2.44      7.11 o 
  14   3   5       16.50       19.25      8.46 o 
  15   3   5       21.96        3.67      7.22 o 
  16   3   5       32.74       50.56     31.45 o 
  17   3   5        8.20       16.91     22.66 o 
  18   3   5       37.01       28.63     27.68 o 
 -22   4   5       91.08       88.22     17.65 o 
 -21   4   5        0.39        1.79     13.76 o 
 -20   4   5        0.03        1.87      8.10 o 
 -19   4   5       49.95       45.68     12.59 o 
 -18   4   5       29.42       17.09     21.29 o 
 -17   4   5       67.57       98.00     16.20 o 
 -16   4   5        0.19       -1.64      9.73 o 
 -15   4   5       27.53       15.63      9.04 o 
 -14   4   5        8.72       17.41     17.30 o 
 -13   4   5       68.01       78.45     15.92 o 
 -12   4   5       76.16       77.98      9.98 o 
 -11   4   5       89.02      104.77     12.56 o 
 -10   4   5       62.73       64.45      8.76 o 
  -9   4   5      447.70      447.25     13.40 o 
  -8   4   5      178.68      197.09      9.40 o 
  -7   4   5       39.36       66.28      8.76 o 
  -6   4   5       33.93       37.99      4.96 o 
  -5   4   5       13.69       15.88      4.92 o 
  -4   4   5       12.88       15.98      4.19 o 
  -3   4   5        4.90        9.53      6.91 o 
  -2   4   5      572.82      578.67     23.08 o 
  -1   4   5      467.53      391.76     28.19 o 
   0   4   5       57.57       43.78      6.98 o 
   1   4   5       93.74       84.83      9.14 o 
   2   4   5        0.02        8.89      6.08 o 
   3   4   5       32.85       47.00     10.13 o 
   4   4   5        0.01       -1.85      6.09 o 
   5   4   5       82.56       81.61      8.95 o 
   6   4   5        1.51        7.97     10.36 o 
   7   4   5      637.88      643.81     20.72 o 
   8   4   5      218.84      234.37     14.94 o 
   9   4   5        6.53       15.27      7.02 o 
  10   4   5        0.03        8.17      6.76 o 
  11   4   5      245.19      237.40     16.61 o 
  12   4   5       22.47       26.11     13.05 o 
  13   4   5        6.69        6.49     10.52 o 
  14   4   5       20.11       26.28     13.38 o 
  15   4   5        5.65       -7.06     15.86 o 
  16   4   5       12.82        6.55     18.01 o 
  17   4   5       19.90       27.30     11.73 o 
 -20   5   5        8.09        5.90      9.84 o 
 -19   5   5      112.56       77.84     15.83 o 
 -18   5   5        0.12        7.99     18.14 o 
 -17   5   5      136.44      155.88     33.75 o 
 -16   5   5      154.83      140.48     35.60 o 
 -15   5   5       66.07       64.55     13.22 o 
 -14   5   5      163.15      153.32     28.07 o 
 -13   5   5       80.05       84.44     18.65 o 
 -12   5   5       17.76       25.88      7.43 o 
 -11   5   5       17.25        8.00      7.53 o 
 -10   5   5       24.43       20.81      6.71 o 
  -9   5   5      245.66      205.03     18.33 o 
  -8   5   5        1.97        7.14      5.46 o 
  -7   5   5        5.74        9.53      8.19 o 
  -6   5   5        3.19       -2.87      4.65 o 
  -5   5   5        8.59        3.92      5.65 o 
  -4   5   5       13.37       23.37     15.59 o 
  -3   5   5      151.32      177.02     16.52 o 
  -2   5   5       35.72       12.11      7.85 o 
  -1   5   5     2016.92     1849.92     34.59 o 
   0   5   5      253.79      306.34     22.94 o 
   1   5   5       63.56       49.75      7.89 o 
   2   5   5       18.97       12.18      7.49 o 
   3   5   5      280.90      318.91     21.59 o 
   4   5   5      246.99      237.46     33.27 o 
   5   5   5       29.12       40.43     22.11 o 
   6   5   5      353.36      357.73     23.66 o 
   7   5   5      187.04      206.60     19.50 o 
   8   5   5        3.06       -3.83      7.60 o 
   9   5   5        3.93       -3.41      7.21 o 
  10   5   5       11.45       15.87      9.67 o 
  11   5   5        1.22      -10.21      7.47 o 
  12   5   5       69.47       66.03     14.30 o 
  13   5   5       84.19       84.12     16.10 o 
  14   5   5        0.19       -9.94      8.98 o 
  15   5   5       13.50       63.61     25.44 o 
  16   5   5        8.08        4.81     22.17 o 
 -19   6   5       30.64       36.57     14.03 o 
 -18   6   5        1.16       12.01      9.41 o 
 -17   6   5       92.09      105.57     16.72 o 
 -16   6   5       14.15       11.50      9.20 o 
 -15   6   5       11.99        0.86      8.37 o 
 -14   6   5        9.68       19.06     11.62 o 
 -13   6   5        2.04        5.50     14.03 o 
 -12   6   5       15.62       16.40      9.27 o 
 -11   6   5       27.88       27.75      7.75 o 
 -10   6   5        1.48        5.06      6.43 o 
  -9   6   5      113.65      102.79     11.93 o 
  -8   6   5       26.79       20.84      7.18 o 
  -7   6   5       39.43       56.98      9.60 o 
  -6   6   5       63.15       71.78     10.00 o 
  -5   6   5       50.86       50.30      8.96 o 
  -4   6   5      686.90      633.66     21.84 o 
  -3   6   5     1141.73     1106.97     61.43 o 
  -2   6   5      108.89       94.14     14.98 o 
  -1   6   5      614.18      621.49     21.98 o 
   0   6   5       17.56       19.91      6.87 o 
   1   6   5      419.64      393.13     18.39 o 
   2   6   5      105.69      102.23     18.73 o 
   3   6   5        0.07        6.71     13.12 o 
   4   6   5       73.54       92.85     14.78 o 
   5   6   5      293.13      330.79     24.23 o 
   6   6   5       79.09       70.06     13.87 o 
   7   6   5      522.07      456.06     27.29 o 
   8   6   5        0.02       22.73     10.68 o 
   9   6   5      227.55      242.46     27.36 o 
  10   6   5        5.83       -3.75      9.48 o 
  11   6   5       22.36       28.60     13.07 o 
  12   6   5       93.94       90.63     16.72 o 
  13   6   5        1.42       10.82     11.19 o 
  14   6   5       14.70       30.32     15.42 o 
 -17   7   5        4.80        0.89     11.83 o 
 -16   7   5        0.00        6.98      9.96 o 
 -15   7   5       63.89       57.27     14.18 o 
 -14   7   5        5.14        7.67      9.54 o 
 -13   7   5       63.73       46.17     12.53 o 
 -12   7   5       20.90       10.73      7.03 o 
 -11   7   5       99.64      102.51     12.60 o 
 -10   7   5       38.17       45.21      9.51 o 
  -9   7   5       34.37       19.35      9.05 o 
  -8   7   5       49.81       28.36      8.45 o 
  -7   7   5       45.05       43.53     20.65 o 
  -6   7   5       26.39       32.22     10.76 o 
  -5   7   5       74.81       87.21     11.41 o 
  -4   7   5        0.10        1.71      5.47 o 
  -3   7   5      185.27      173.08     14.46 o 
  -2   7   5      134.95      129.75     13.65 o 
  -1   7   5        7.55       11.38     10.40 o 
   0   7   5        4.76        3.78      5.93 o 
   1   7   5       67.84       62.66     15.64 o 
   2   7   5        3.12        1.30      7.94 o 
   3   7   5       17.79       19.07     10.01 o 
   4   7   5       83.10       53.19     12.83 o 
   5   7   5       16.93       20.64      9.69 o 
   6   7   5        9.00        4.99      9.43 o 
   7   7   5        1.13        8.48     15.37 o 
   8   7   5        1.94        6.38      9.70 o 
   9   7   5        5.15        6.91     10.53 o 
  10   7   5       30.82       52.72     14.70 o 
  11   7   5        1.23       15.10     11.65 o 
  12   7   5        1.24        9.99     11.68 o 
 -15   8   5        0.20       -1.55     13.26 o 
 -14   8   5       70.95       76.84     24.45 o 
 -13   8   5        3.20       -4.81     11.76 o 
 -12   8   5       27.98       30.78     11.82 o 
 -11   8   5        0.01       -3.90      7.65 o 
 -10   8   5        0.89        2.65      8.79 o 
  -9   8   5       38.94       29.37     11.88 o 
  -8   8   5       52.87       48.04     12.69 o 
  -7   8   5      174.14      190.97     21.31 o 
  -6   8   5        0.31        7.26     16.30 o 
  -5   8   5      113.84      141.12     18.86 o 
  -4   8   5        1.50        7.55      9.33 o 
  -3   8   5       39.81       57.52      9.53 o 
  -2   8   5       35.03       30.49      8.45 o 
  -1   8   5       20.66       17.76      7.68 o 
   0   8   5        8.54        5.23      7.20 o 
   1   8   5        2.91       -2.11      5.87 o 
   2   8   5      206.99      251.99     23.70 o 
   3   8   5       20.05       15.78     10.52 o 
   4   8   5       97.83      116.88     18.28 o 
   5   8   5        2.31       -7.65      7.33 o 
   6   8   5       19.73       17.17     10.46 o 
   7   8   5        7.02        7.26     10.85 o 
   8   8   5       47.67       33.42     13.40 o 
   9   8   5       58.10       65.82     31.06 o 
  10   8   5       37.24       51.22     21.80 o 
 -11   9   5       13.21        9.81     14.92 o 
 -10   9   5        0.11        1.66      9.03 o 
  -9   9   5        8.65       -1.34      7.27 o 
  -8   9   5       45.18       41.13     10.32 o 
  -7   9   5       22.29        8.84      8.17 o 
  -6   9   5       47.15       48.55     16.74 o 
  -5   9   5        0.09       -3.66      8.63 o 
  -4   9   5      105.02      111.01     12.56 o 
  -3   9   5        0.40       16.18      7.67 o 
  -2   9   5        4.82       10.13      7.60 o 
  -1   9   5        3.68        5.90      6.85 o 
   0   9   5       23.47       19.20      8.68 o 
   1   9   5       68.14       97.51     26.00 o 
   2   9   5       20.92        4.27      8.91 o 
   3   9   5       56.03       60.22     14.72 o 
   4   9   5        8.69       -2.96      9.08 o 
   5   9   5        0.21        0.10      8.80 o 
   6   9   5        2.60       14.62     12.89 o 
 -23   0   6        8.25       27.71      9.74 o 
 -22   0   6       47.44       29.80     10.19 o 
 -21   0   6        7.52        6.46      7.96 o 
 -20   0   6      182.47      212.87     20.07 o 
 -19   0   6        4.28        4.84      7.55 o 
 -18   0   6        5.81       15.31      8.07 o 
 -17   0   6      192.74      149.98     15.72 o 
 -16   0   6       23.41       24.64     16.99 o 
 -15   0   6      269.77      273.56     18.70 o 
 -14   0   6      553.59      501.18     26.50 o 
 -13   0   6        6.70       13.30     14.19 o 
 -12   0   6      140.90      169.51     16.53 o 
 -11   0   6      502.40      503.59     20.08 o 
 -10   0   6       13.25        9.34      3.76 o 
  -9   0   6      231.69      207.65      9.77 o 
  -8   0   6      268.52      272.69     12.84 o 
  -7   0   6     1760.15     1843.84     34.50 o 
  -6   0   6      236.59      221.62     11.27 o 
  -5   0   6      136.40      125.88     14.04 o 
  -4   0   6       63.58       55.60      8.85 o 
  -3   0   6       62.84       49.93      5.99 o 
  -2   0   6      433.74      509.81     12.83 o 
  -1   0   6      375.11      337.42     14.13 o 
   0   0   6     2358.55     2530.93     40.21 o 
   1   0   6      659.31      588.52     19.71 o 
   2   0   6      328.49      265.83     14.40 o 
   3   0   6      473.63      525.21     20.20 o 
   4   0   6      535.70      527.77     20.70 o 
   5   0   6       42.80       54.78     15.68 o 
   6   0   6       66.51       94.52     14.19 o 
   7   0   6     1159.10     1096.98     32.54 o 
   8   0   6        5.07        4.16      7.34 o 
   9   0   6      696.47      678.75     28.92 o 
  10   0   6      153.77      193.74     21.59 o 
  11   0   6     1501.35     1434.69     42.16 o 
  12   0   6       56.14       58.98     13.28 o 
  13   0   6        0.02       -3.31      6.89 o 
  14   0   6       89.29      127.31     17.70 o 
  15   0   6      258.32      304.83     24.36 o 
  16   0   6      205.90      135.59     31.52 o 
  17   0   6      144.42      130.29     32.09 o 
 -23   1   6        2.96       13.81      6.28 o 
 -22   1   6        0.69       12.34      5.94 o 
 -21   1   6       12.81       20.06      7.63 o 
 -20   1   6       38.69       53.27      8.49 o 
 -19   1   6       64.26       65.71     11.67 o 
 -18   1   6        0.76       -1.78      4.60 o 
 -17   1   6        0.81        6.48      5.02 o 
 -16   1   6      182.11      187.31     13.75 o 
 -15   1   6      199.31      209.05     12.09 o 
 -14   1   6        7.11       12.16      4.65 o 
 -13   1   6       22.67       19.32      5.21 o 
 -12   1   6      255.01      257.48     11.33 o 
 -11   1   6        8.13       15.54      4.43 o 
 -10   1   6       11.17       10.90      2.68 o 
  -9   1   6      214.70      216.00      7.04 o 
  -8   1   6        0.27       -0.14      2.00 o 
  -7   1   6      196.53      181.99      7.70 o 
  -6   1   6      864.13      858.23     14.79 o 
  -5   1   6      241.15      234.41      8.98 o 
  -4   1   6       16.05        8.30      2.70 o 
  -3   1   6        5.58        8.96      4.51 o 
  -2   1   6      169.13      187.21      7.31 o 
  -1   1   6      329.30      342.04     14.71 o 
   0   1   6      156.08      165.32      8.99 o 
   1   1   6      450.30      390.07     12.89 o 
   2   1   6      105.30      109.91      8.55 o 
   3   1   6      310.45      318.27     13.02 o 
   4   1   6       11.46        2.17      4.58 o 
   5   1   6       74.19       73.84      8.84 o 
   6   1   6      254.92      282.19     15.50 o 
   7   1   6      100.10       96.71      9.59 o 
   8   1   6      795.21      844.64     21.81 o 
   9   1   6       76.28       51.60      8.01 o 
  10   1   6      207.68      201.61     13.51 o 
  11   1   6      146.94      156.09     12.24 o 
  12   1   6       29.49       20.05      6.63 o 
  13   1   6        0.80       -0.80      5.44 o 
  14   1   6       88.33       93.91     13.02 o 
  15   1   6      117.45      135.33     13.13 o 
  16   1   6       88.85       84.28     13.48 o 
  17   1   6       95.15       81.14     18.60 o 
 -22   2   6       45.26       52.59     10.20 o 
 -21   2   6        2.17        2.25      8.24 o 
 -20   2   6        2.18       14.30      6.73 o 
 -19   2   6      295.55      280.60     18.53 o 
 -18   2   6      182.67      175.96     37.60 o 
 -17   2   6      304.63      324.10     18.22 o 
 -16   2   6       12.84       25.51      7.67 o 
 -15   2   6      364.78      368.72     17.57 o 
 -14   2   6       18.80       31.70     10.83 o 
 -13   2   6      494.20      501.23     18.50 o 
 -12   2   6      211.67      225.20     13.45 o 
 -11   2   6       19.81       27.96      5.24 o 
 -10   2   6      180.27      190.22      9.82 o 
  -9   2   6      348.16      372.96     15.54 o 
  -8   2   6      160.42      152.26     11.06 o 
  -7   2   6       97.19       94.53      7.22 o 
  -6   2   6      419.29      396.33     17.29 o 
  -5   2   6     1853.87     1797.82     16.59 o 
  -4   2   6     1080.86      973.34     15.34 o 
  -3   2   6     2024.16     2199.74     24.71 o 
  -2   2   6      544.31      577.82     11.71 o 
  -1   2   6     2515.15     2480.54     26.10 o 
   0   2   6      189.98      177.36      9.74 o 
   1   2   6      640.31      739.14     17.78 o 
   2   2   6       11.01        6.81      4.37 o 
   3   2   6       38.75       19.71      5.91 o 
   4   2   6       67.23       64.71      8.40 o 
   5   2   6      103.28      123.26     11.15 o 
   6   2   6       60.18       72.54      9.46 o 
   7   2   6     1292.58     1274.95     29.14 o 
   8   2   6       16.57       26.42      7.73 o 
   9   2   6      250.84      280.86     17.05 o 
  10   2   6      369.03      334.30     22.76 o 
  11   2   6       95.72      114.71     15.55 o 
  12   2   6      153.24      153.83     12.72 o 
  13   2   6       25.64       19.68      6.76 o 
  14   2   6       64.12       76.84     10.93 o 
  15   2   6        2.85       13.96      6.75 o 
  16   2   6       21.29       17.98      7.96 o 
  17   2   6       39.65       40.37     14.61 o 
 -22   3   6       60.97       72.32     12.36 o 
 -21   3   6        4.27       22.95      7.92 o 
 -20   3   6        7.41       11.49      7.48 o 
 -19   3   6       71.84       56.56     11.05 o 
 -18   3   6       43.97       59.67     10.33 o 
 -17   3   6      163.79      165.23     14.44 o 
 -16   3   6      209.36      235.41     16.00 o 
 -15   3   6      205.90      238.45     15.48 o 
 -14   3   6      165.55      178.51     13.35 o 
 -13   3   6        4.31        0.59      5.62 o 
 -12   3   6        8.52        7.90      4.86 o 
 -11   3   6      290.91      303.14     17.93 o 
 -10   3   6      162.03      169.05      9.93 o 
  -9   3   6      244.10      249.04     10.93 o 
  -8   3   6       55.54       49.92      6.15 o 
  -7   3   6       36.56       37.87      5.25 o 
  -6   3   6        2.16       -4.83      4.65 o 
  -5   3   6      212.01      212.81     15.01 o 
  -4   3   6      529.95      534.94     21.35 o 
  -3   3   6       29.25       29.10      8.50 o 
  -2   3   6     1173.91     1058.64     23.57 o 
  -1   3   6       44.42       40.30      6.52 o 
   0   3   6      327.96      322.43     13.81 o 
   1   3   6        1.03       -0.73      5.12 o 
   2   3   6      170.10      157.02     14.90 o 
   3   3   6        0.07       -2.18      5.12 o 
   4   3   6     1082.72     1082.39     53.94 o 
   5   3   6      407.25      413.02     16.40 o 
   6   3   6      453.82      424.66     17.28 o 
   7   3   6      720.13      747.88     23.01 o 
   8   3   6        1.54       10.34      7.15 o 
   9   3   6      100.80       92.80     11.71 o 
  10   3   6       76.11       96.72     13.16 o 
  11   3   6       80.53      105.06     13.01 o 
  12   3   6        1.76        1.08      6.76 o 
  13   3   6      157.08      180.91     21.69 o 
  14   3   6      200.39      236.39     19.00 o 
  15   3   6        2.82       -0.16      7.27 o 
  16   3   6        5.14       -4.48      6.25 o 
 -21   4   6        3.54       16.11      9.94 o 
 -20   4   6        1.11       10.06     10.51 o 
 -19   4   6       84.27      101.00     19.54 o 
 -18   4   6       31.67       15.00      9.92 o 
 -17   4   6       59.59       38.10     11.69 o 
 -16   4   6       26.15       24.07     10.58 o 
 -15   4   6      122.11      135.97     17.27 o 
 -14   4   6        3.67        4.47     11.98 o 
 -13   4   6       61.40       63.14     12.47 o 
 -12   4   6       79.11       76.22     13.11 o 
 -11   4   6        2.57        4.14      5.31 o 
 -10   4   6      294.70      286.42     15.66 o 
  -9   4   6       34.12       37.60      9.87 o 
  -8   4   6      225.51      213.77     13.78 o 
  -7   4   6       14.75       14.90      5.78 o 
  -6   4   6       10.44       11.17      6.24 o 
  -5   4   6       67.79       79.03     11.99 o 
  -4   4   6      262.51      315.60     23.46 o 
  -3   4   6     1536.02     1333.93     35.92 o 
  -2   4   6        5.83        6.42      4.37 o 
  -1   4   6      239.89      232.62     13.91 o 
   0   4   6        2.09        6.46      4.60 o 
   1   4   6       27.09       22.84      8.52 o 
   2   4   6       43.37       33.59      9.07 o 
   3   4   6      179.34      197.05     17.52 o 
   4   4   6      312.57      272.35     20.57 o 
   5   4   6      397.18      394.51     23.35 o 
   6   4   6      227.25      223.46     30.91 o 
   7   4   6      154.05      174.28     18.71 o 
   8   4   6       39.11       34.93     16.42 o 
   9   4   6        7.76       -0.46      8.58 o 
  10   4   6        6.59       29.25     11.05 o 
  11   4   6        3.86        8.78     13.50 o 
  12   4   6      340.28      360.94     27.49 o 
  13   4   6        4.08       -7.14      8.35 o 
  14   4   6       93.40       86.09     32.21 o 
  15   4   6       17.90        8.77     10.79 o 
 -20   5   6        0.09        8.87      9.78 o 
 -19   5   6       30.49       24.82     15.44 o 
 -18   5   6       37.46       33.16     11.13 o 
 -17   5   6       16.95       14.51     10.33 o 
 -16   5   6        4.79       -8.33     10.32 o 
 -15   5   6       77.99       97.53     16.04 o 
 -14   5   6       55.89       64.45     13.25 o 
 -13   5   6      156.56      181.15     18.95 o 
 -12   5   6       14.81       15.77      6.97 o 
 -11   5   6       83.56       83.29     10.91 o 
 -10   5   6        5.50        1.11      6.22 o 
  -9   5   6      141.99      162.25     20.40 o 
  -8   5   6        0.08       -1.23      5.47 o 
  -7   5   6       21.02       19.76      6.99 o 
  -6   5   6      695.19      743.54     23.24 o 
  -5   5   6      116.39      102.38     14.29 o 
  -4   5   6      209.62      217.61     18.73 o 
  -3   5   6       98.79       94.40     14.63 o 
  -2   5   6      193.28      185.35     13.67 o 
  -1   5   6       41.76       42.16      9.86 o 
   0   5   6        3.08        7.79      5.17 o 
   1   5   6      167.07      163.98     13.51 o 
   2   5   6       56.31       44.83     11.82 o 
   3   5   6      388.28      412.61     37.97 o 
   4   5   6      158.07      167.60     18.36 o 
   5   5   6      168.00      160.15     24.23 o 
   6   5   6       18.67        6.75      9.83 o 
   7   5   6       13.65       -1.42      7.86 o 
   8   5   6       71.01       90.43     15.58 o 
   9   5   6       14.32       18.68     10.33 o 
  10   5   6       67.00       68.60     15.54 o 
  11   5   6       41.68       36.83     12.91 o 
  12   5   6       87.85       65.87     16.65 o 
  13   5   6       69.86       55.02     15.48 o 
  14   5   6        5.31        6.69     10.69 o 
 -18   6   6       11.08       -2.83      9.71 o 
 -17   6   6       22.24       29.92     34.86 o 
 -16   6   6       40.91       51.61     13.42 o 
 -15   6   6      101.80      121.89     28.03 o 
 -14   6   6       42.43       34.26     11.67 o 
 -13   6   6      246.69      211.44     30.37 o 
 -12   6   6        7.34       17.91      8.99 o 
 -11   6   6       25.92       48.36     10.42 o 
 -10   6   6      114.88      115.23     12.81 o 
  -9   6   6        9.41        3.11      5.55 o 
  -8   6   6       94.86       95.12     12.01 o 
  -7   6   6      730.84      787.60     25.44 o 
  -6   6   6      210.20      200.12     15.34 o 
  -5   6   6      371.91      387.68     19.64 o 
  -4   6   6      349.70      404.17     24.62 o 
  -3   6   6       28.63       29.11     12.34 o 
  -2   6   6      182.50      180.20     15.02 o 
  -1   6   6      219.05      226.67     16.49 o 
   0   6   6        1.18       -4.20      4.83 o 
   1   6   6       36.19       33.69      8.04 o 
   2   6   6      403.41      448.14     32.40 o 
   3   6   6        8.34       16.51      9.79 o 
   4   6   6      211.94      220.61     21.68 o 
   5   6   6        2.84       10.98      9.43 o 
   6   6   6        3.28        1.70      8.20 o 
   7   6   6       10.80       11.44      9.24 o 
   8   6   6       16.46       11.83     13.32 o 
   9   6   6      168.71      205.51     22.25 o 
  10   6   6        0.11        0.69     10.01 o 
  11   6   6      189.30      204.90     23.87 o 
  12   6   6        0.02       -7.20      9.80 o 
  13   6   6       34.05       30.12     13.26 o 
 -16   7   6       20.90       12.42     10.75 o 
 -15   7   6       59.89       57.18     14.11 o 
 -14   7   6      160.29      170.34     45.77 o 
 -13   7   6      142.88      156.89     19.98 o 
 -12   7   6      218.23      235.52     21.85 o 
 -11   7   6        3.88       11.98     10.00 o 
 -10   7   6        3.76        3.15      6.45 o 
  -9   7   6        0.21        9.12      7.30 o 
  -8   7   6       90.28       74.01     10.93 o 
  -7   7   6       62.87       64.55     11.01 o 
  -6   7   6       97.42       99.67     12.79 o 
  -5   7   6        3.04        1.22      6.23 o 
  -4   7   6      234.64      254.25     26.35 o 
  -3   7   6       50.19       43.79      8.14 o 
  -2   7   6       60.95       58.03     16.62 o 
  -1   7   6        6.03       15.17      7.25 o 
   0   7   6        1.96        8.22      7.35 o 
   1   7   6      286.30      287.44     24.72 o 
   2   7   6       48.28       35.93     12.10 o 
   3   7   6       36.02       49.52     13.54 o 
   4   7   6       31.11       19.82     10.58 o 
   5   7   6       63.44       65.50     14.75 o 
   6   7   6      116.62      147.04     20.43 o 
   7   7   6       76.72       87.99     17.76 o 
   8   7   6      262.08      305.21     27.84 o 
   9   7   6       15.46       25.65     14.29 o 
  10   7   6      316.38      326.85     28.95 o 
  11   7   6       26.57       61.86     15.87 o 
 -13   8   6       12.60        7.69      9.74 o 
 -12   8   6       14.59       24.68     10.26 o 
 -11   8   6       33.50       21.53      8.85 o 
 -10   8   6       31.43       49.16     10.60 o 
  -9   8   6        3.18        5.79      9.75 o 
  -8   8   6       12.48       37.34     18.84 o 
  -7   8   6        9.77        2.61     14.14 o 
  -6   8   6        4.97        2.96     10.50 o 
  -5   8   6       73.97       71.03     15.37 o 
  -4   8   6       52.21       23.78      7.60 o 
  -3   8   6       13.17       31.47      8.74 o 
  -2   8   6      126.70      131.04     14.61 o 
  -1   8   6      136.95      148.29     16.00 o 
   0   8   6      127.10      120.93     14.69 o 
   1   8   6       38.54       33.77     12.67 o 
   2   8   6        0.63        3.18      8.77 o 
   3   8   6        5.11        5.06      9.75 o 
   4   8   6        2.52       -2.97      7.99 o 
   5   8   6       22.90       30.06     23.00 o 
   6   8   6        2.48       19.29     11.83 o 
   7   8   6       50.15       33.98     13.21 o 
   8   8   6        0.05       -4.36     13.04 o 
  -9   9   6      111.76      138.00     20.51 o 
  -8   9   6       10.27       10.05     10.04 o 
  -7   9   6       42.55       34.67     16.53 o 
  -6   9   6        0.39       -8.78      8.72 o 
  -5   9   6        0.00       -1.31      9.61 o 
  -4   9   6       40.09       35.81      9.58 o 
  -3   9   6        0.86        6.10      7.33 o 
  -2   9   6      133.16      137.29     15.96 o 
  -1   9   6       30.82       13.10     14.06 o 
   0   9   6       46.48       48.60     11.54 o 
   1   9   6        0.15        6.52     10.93 o 
   2   9   6        4.63        3.21     15.36 o 
   3   9   6       12.59       21.65     11.95 o 
   4   9   6        6.10       19.65     13.21 o 
 -22   1   7        0.56       -0.97      5.85 o 
 -21   1   7        9.50        7.30      9.80 o 
 -20   1   7       12.28       19.45      7.41 o 
 -19   1   7        0.42        3.36      5.66 o 
 -18   1   7       45.41       63.87      9.87 o 
 -17   1   7       12.79        8.68      5.91 o 
 -16   1   7       31.27       27.16      7.21 o 
 -15   1   7      217.52      220.48     14.87 o 
 -14   1   7       30.52       31.08      7.10 o 
 -13   1   7        2.92        1.06      4.52 o 
 -12   1   7       39.47       33.95      7.45 o 
 -11   1   7      184.83      182.98     12.61 o 
 -10   1   7       90.61       89.04      6.33 o 
  -9   1   7       14.39       18.30      3.64 o 
  -8   1   7       10.92       11.57      2.81 o 
  -7   1   7      226.41      234.31      8.90 o 
  -6   1   7       86.48       98.41      6.56 o 
  -5   1   7       75.34       69.97      4.58 o 
  -4   1   7      114.90      132.75      5.90 o 
  -3   1   7        0.24        0.78      2.45 o 
  -2   1   7        1.47        0.53      2.21 o 
  -1   1   7       46.52       52.80      5.71 o 
   0   1   7      140.48      131.98      8.42 o 
   1   1   7        7.72        0.77      3.47 o 
   2   1   7      554.62      493.25     14.46 o 
   3   1   7       11.11       17.17      6.00 o 
   4   1   7      147.61      148.92     13.35 o 
   5   1   7      148.17      147.72     11.91 o 
   6   1   7       18.31       30.15      6.70 o 
   7   1   7      551.37      531.31     22.80 o 
   8   1   7      775.85      804.31     22.24 o 
   9   1   7      157.75      180.59     13.24 o 
  10   1   7       35.02       28.29     11.03 o 
  11   1   7       13.43       18.89      6.51 o 
  12   1   7       33.10       21.90      7.49 o 
  13   1   7        1.36        6.35      5.86 o 
  14   1   7       17.53       18.94      8.98 o 
  15   1   7       15.91        5.98      6.45 o 
  16   1   7        2.73       -0.35      6.19 o 
 -22   2   7        5.70        8.34      6.90 o 
 -21   2   7       12.66       24.13      7.98 o 
 -20   2   7        9.94       19.81      7.84 o 
 -19   2   7       18.59       27.64      7.94 o 
 -18   2   7      247.02      220.48     16.36 o 
 -17   2   7       66.25       66.27     10.19 o 
 -16   2   7      173.00      193.76     14.88 o 
 -15   2   7      631.58      593.73     21.66 o 
 -14   2   7       79.86       99.98     14.57 o 
 -13   2   7       87.02       95.36     10.53 o 
 -12   2   7      222.66      221.71     17.26 o 
 -11   2   7       71.97       89.04      9.82 o 
 -10   2   7      705.89      681.80     17.23 o 
  -9   2   7      263.45      246.34     11.23 o 
  -8   2   7      238.03      227.82     15.02 o 
  -7   2   7      914.25      947.95     22.17 o 
  -6   2   7       13.68        3.23      5.89 o 
  -5   2   7      251.55      226.70     15.42 o 
  -4   2   7        0.02        3.16      7.38 o 
  -3   2   7      170.42      171.57     10.85 o 
  -2   2   7        0.41        0.61      3.35 o 
  -1   2   7      724.37      702.85     25.88 o 
   0   2   7      367.36      380.77     19.07 o 
   1   2   7      133.26      101.61     12.35 o 
   2   2   7        0.67       -4.59      7.57 o 
   3   2   7       26.95       28.28     11.46 o 
   4   2   7      105.98       84.16     12.86 o 
   5   2   7        0.55       -7.32      8.92 o 
   6   2   7       50.68       45.90     10.37 o 
   7   2   7        6.87        0.70      6.61 o 
   8   2   7        3.69        8.95      7.21 o 
   9   2   7        6.14        8.62      7.29 o 
  10   2   7        1.36        8.99      6.66 o 
  11   2   7       13.49        5.55      9.75 o 
  12   2   7       45.98       55.70      9.29 o 
  13   2   7       31.35       24.08      8.55 o 
  14   2   7        6.93       14.68      7.42 o 
  15   2   7       14.42        8.46      6.71 o 
 -21   3   7       38.09       62.44     13.97 o 
 -20   3   7        1.92       -5.08      5.49 o 
 -19   3   7       41.69       40.40      9.01 o 
 -18   3   7       40.71       34.48      8.27 o 
 -17   3   7        2.50       14.32      7.48 o 
 -16   3   7        3.85        0.98      5.56 o 
 -15   3   7        0.20        5.27     10.83 o 
 -14   3   7        0.00       -0.07      4.87 o 
 -13   3   7        6.80        5.85      5.38 o 
 -12   3   7       16.20       12.48      7.65 o 
 -11   3   7       25.06       30.96      7.52 o 
 -10   3   7        0.89       -1.25      3.75 o 
  -9   3   7        0.36        6.39      5.84 o 
  -8   3   7       71.68       69.40      7.26 o 
  -7   3   7      374.67      358.24     12.96 o 
  -6   3   7       45.19       41.73     10.41 o 
  -5   3   7       86.77      106.28     21.32 o 
  -4   3   7       71.84       83.54     12.09 o 
  -3   3   7        0.46       -0.89      3.77 o 
  -2   3   7      123.45      125.33     10.80 o 
  -1   3   7       19.20       12.68      5.03 o 
   0   3   7        4.74        2.48      7.43 o 
   1   3   7      390.41      444.94     22.22 o 
   2   3   7       50.24       38.39      9.94 o 
   3   3   7       68.89       81.22     13.19 o 
   4   3   7        6.27       -4.89     13.26 o 
   5   3   7       59.29       51.00     11.76 o 
   6   3   7        2.95       -1.36      7.02 o 
   7   3   7        0.00       -0.24      7.77 o 
   8   3   7       67.24       68.00     16.97 o 
   9   3   7       33.89        5.05     20.81 o 
  10   3   7        0.24        6.14      9.05 o 
  11   3   7        5.34        4.25      9.65 o 
  12   3   7       31.18       26.25     11.33 o 
  13   3   7        3.28       -0.25     10.13 o 
  14   3   7        0.02        5.47      6.79 o 
  15   3   7        4.51        3.38      7.16 o 
 -20   4   7       42.81       42.50     12.99 o 
 -19   4   7       89.64       92.45     18.73 o 
 -18   4   7       43.18       15.27      9.91 o 
 -17   4   7       20.29       15.16      9.84 o 
 -16   4   7        1.83       -2.14      7.30 o 
 -15   4   7        1.01       15.96      9.29 o 
 -14   4   7        3.13        3.89      7.92 o 
 -13   4   7        0.21       -2.32      8.81 o 
 -12   4   7       30.12       21.58     17.09 o 
 -11   4   7       19.20       11.20      6.59 o 
 -10   4   7       62.38       70.81     17.64 o 
  -9   4   7       36.78       28.29      7.89 o 
  -8   4   7      118.68      109.26     11.56 o 
  -7   4   7       44.40       45.09      8.44 o 
  -6   4   7      195.99      173.46     28.88 o 
  -5   4   7      653.97      628.00     26.28 o 
  -4   4   7       14.10       24.39      9.33 o 
  -3   4   7      251.91      242.60     16.75 o 
  -2   4   7       11.87        9.15      5.46 o 
  -1   4   7      223.31      228.71     15.08 o 
   0   4   7        3.15        3.00      4.75 o 
   1   4   7      111.93      106.48     25.43 o 
   2   4   7        2.20       -5.80      6.18 o 
   3   4   7      421.32      416.41     23.36 o 
   4   4   7        1.91       -8.38      6.63 o 
   5   4   7       33.99       19.84      9.28 o 
   6   4   7       13.12       12.26      8.33 o 
   7   4   7       13.88       19.74      9.56 o 
   8   4   7        5.95        8.87      9.13 o 
   9   4   7        5.84        0.23      8.52 o 
  10   4   7      135.61      142.71     19.49 o 
  11   4   7        0.09       -1.13     10.04 o 
  12   4   7       49.29       50.24     15.09 o 
  13   4   7        0.01        7.92     10.75 o 
  14   4   7        0.71        4.08     10.71 o 
 -19   5   7        9.21       -4.77      9.28 o 
 -18   5   7       17.85       34.52     11.73 o 
 -17   5   7        0.01        6.18     11.17 o 
 -16   5   7       10.45        3.99      9.01 o 
 -15   5   7       12.78       11.80      9.36 o 
 -14   5   7       35.46       36.02     11.53 o 
 -13   5   7       17.62        9.17      8.93 o 
 -12   5   7       15.91       22.87      9.55 o 
 -11   5   7      158.50      157.89     14.45 o 
 -10   5   7      103.61      112.14     12.56 o 
  -9   5   7        0.99       -2.39      5.13 o 
  -8   5   7        5.06        1.32      5.81 o 
  -7   5   7      158.67      169.34     14.33 o 
  -6   5   7       45.51       39.46     10.06 o 
  -5   5   7       17.27       22.92     12.39 o 
  -4   5   7       27.91       21.26     12.16 o 
  -3   5   7       74.22       69.23     10.00 o 
  -2   5   7      216.90      218.92     15.48 o 
  -1   5   7       92.20      110.67     12.24 o 
   0   5   7        1.77       -1.07      5.69 o 
   1   5   7       75.12       62.97     12.82 o 
   2   5   7      223.10      187.42     35.78 o 
   3   5   7       39.17       31.39     10.91 o 
   4   5   7      231.39      208.00     22.75 o 
   5   5   7      325.93      326.07     25.17 o 
   6   5   7        8.72       13.90     10.16 o 
   7   5   7       58.54       44.13     12.75 o 
   8   5   7        5.63        4.97      9.69 o 
   9   5   7       25.23       27.73     12.04 o 
  10   5   7        0.08        4.12     10.43 o 
  11   5   7       87.15      120.27     39.93 o 
  12   5   7       55.59       75.06     16.80 o 
  13   5   7        0.87        3.40     11.39 o 
 -17   6   7       30.35        4.42     20.68 o 
 -16   6   7        6.74        1.54      8.43 o 
 -15   6   7        4.50       -6.51      7.54 o 
 -14   6   7       20.84        5.35     11.65 o 
 -13   6   7       26.59        7.07     13.42 o 
 -12   6   7        3.63       14.99      8.88 o 
 -11   6   7       20.65       19.24      7.50 o 
 -10   6   7        0.11        3.28      6.71 o 
  -9   6   7        0.00       -7.93      5.28 o 
  -8   6   7       12.01       14.28      7.22 o 
  -7   6   7        2.94        1.84      5.64 o 
  -6   6   7      297.92      270.75     17.85 o 
  -5   6   7       48.09       31.84      8.85 o 
  -4   6   7      431.88      453.09     28.34 o 
  -3   6   7      459.47      451.29     21.73 o 
  -2   6   7       24.08       21.00      7.64 o 
  -1   6   7       22.54       28.52      8.28 o 
   0   6   7        0.03        0.46      5.90 o 
   1   6   7        6.38       -0.21      7.67 o 
   2   6   7       10.60       -4.78     11.87 o 
   3   6   7       15.21        7.41      9.22 o 
   4   6   7        6.30        4.24      8.19 o 
   5   6   7       15.98        8.38      9.44 o 
   6   6   7        3.32       -3.65      7.80 o 
   7   6   7        0.00       -5.37      9.11 o 
   8   6   7       20.97       20.88     12.31 o 
   9   6   7        0.44       23.99     11.80 o 
  10   6   7       19.85       12.09     12.63 o 
  11   6   7       33.73       50.43     15.16 o 
 -15   7   7        6.04       27.31     10.96 o 
 -14   7   7        0.39        0.25      9.07 o 
 -13   7   7       30.03       34.80     11.70 o 
 -12   7   7        4.56       -6.97     11.78 o 
 -11   7   7       17.58       -1.52      7.11 o 
 -10   7   7       24.08       33.46      9.04 o 
  -9   7   7        8.25        7.59      6.94 o 
  -8   7   7        1.73       -2.00      7.30 o 
  -7   7   7        4.68       19.36      8.17 o 
  -6   7   7      102.17      116.21     14.18 o 
  -5   7   7      127.24      131.00     14.52 o 
  -4   7   7        4.07        7.76      5.16 o 
  -3   7   7       24.93        3.14      7.41 o 
  -2   7   7        7.69        7.20      7.32 o 
  -1   7   7        3.02       -5.04      6.18 o 
   0   7   7        2.48        6.82      8.20 o 
   1   7   7        0.91       13.13      9.77 o 
   2   7   7       36.76       37.99     13.42 o 
   3   7   7        0.56        3.73      9.25 o 
   4   7   7       57.22       36.72     20.00 o 
   5   7   7       11.09        3.09     10.11 o 
   6   7   7       77.01       93.17     18.05 o 
   7   7   7       15.54       28.00     24.40 o 
   8   7   7      175.77      178.99     23.80 o 
   9   7   7       26.22       36.35     16.35 o 
 -12   8   7        0.18       -0.33      9.11 o 
 -11   8   7       26.80       23.28      8.84 o 
 -10   8   7        0.01       10.80      7.89 o 
  -9   8   7       40.02       40.74     17.99 o 
  -8   8   7       28.58       23.95     10.99 o 
  -7   8   7       47.23       40.30     10.21 o 
  -6   8   7       24.11       36.76     10.52 o 
  -5   8   7       30.47       19.16     15.00 o 
  -4   8   7       17.62       26.29      9.25 o 
  -3   8   7       38.20       37.71      9.99 o 
  -2   8   7      102.85       90.83     13.70 o 
  -1   8   7       24.17        8.26      7.85 o 
   0   8   7       57.39       68.21     20.14 o 
   1   8   7        9.23       10.00     10.78 o 
   2   8   7       12.15       16.48     11.40 o 
   3   8   7       22.45       42.80     24.71 o 
   4   8   7        7.18       18.45     10.40 o 
   5   8   7        7.11        4.56     10.84 o 
  -4   9   7        0.01        0.65      9.84 o 
  -3   9   7       25.02       33.10      9.44 o 
 -21   0   8        7.77       -6.29     10.68 o 
 -20   0   8       12.55        4.64     11.22 o 
 -19   0   8       21.67       18.98     13.23 o 
 -18   0   8       15.17       24.23     13.36 o 
 -17   0   8      150.51      153.76     25.24 o 
 -16   0   8       33.60       37.78     15.05 o 
 -15   0   8      548.37      625.36     40.44 o 
 -14   0   8        2.80        8.74      9.57 o 
 -13   0   8       25.69       29.46     12.13 o 
 -12   0   8       23.26       27.62     11.64 o 
 -11   0   8      136.01      139.25     21.48 o 
 -10   0   8       44.28       53.77      8.93 o 
  -9   0   8      136.80      128.17     12.64 o 
  -8   0   8      193.80      203.63     11.68 o 
  -7   0   8      167.81      200.95     13.92 o 
  -6   0   8      377.66      367.42     17.08 o 
  -5   0   8       27.83       32.91      8.08 o 
  -4   0   8       17.25       24.67      7.35 o 
  -3   0   8       36.74       46.95      8.14 o 
  -2   0   8      479.87      453.64     19.04 o 
  -1   0   8        1.99       -1.99      8.27 o 
   0   0   8      275.36      334.36     24.24 o 
   1   0   8      461.21      447.36     20.16 o 
   2   0   8        2.40       -2.00      5.26 o 
   3   0   8       11.01       16.52      7.41 o 
   4   0   8       17.82       19.07     13.81 o 
   5   0   8      707.82      697.29     28.56 o 
   6   0   8      220.61      196.20     18.79 o 
   7   0   8       30.46       22.48      9.82 o 
   8   0   8       42.69       50.22     20.28 o 
   9   0   8       36.76       23.54     15.77 o 
  10   0   8       19.91       16.45     10.84 o 
  11   0   8       36.75       28.45     11.59 o 
  12   0   8       39.96       24.19     11.40 o 
  13   0   8       93.42       80.22     20.98 o 
  14   0   8      164.19      215.50     24.33 o 
 -21   1   8       31.95       31.55      8.78 o 
 -20   1   8        1.10        0.12      5.90 o 
 -19   1   8       18.36       17.18      8.28 o 
 -18   1   8       32.37       21.64      8.04 o 
 -17   1   8       91.17      117.74     12.91 o 
 -16   1   8       87.74       94.84     11.20 o 
 -15   1   8        9.51        9.71      5.67 o 
 -14   1   8      149.14      172.82     14.16 o 
 -13   1   8        9.06        3.17      4.86 o 
 -12   1   8        3.46        9.51      5.31 o 
 -11   1   8      128.46      128.35     11.57 o 
 -10   1   8       13.57       15.39      4.09 o 
  -9   1   8      251.61      261.98     10.17 o 
  -8   1   8      110.63      100.11      7.31 o 
  -7   1   8      665.62      709.90     19.17 o 
  -6   1   8        2.34        9.02      4.75 o 
  -5   1   8       15.20       11.34      3.56 o 
  -4   1   8      139.58      161.71      9.22 o 
  -3   1   8      144.82      144.73      8.96 o 
  -2   1   8      381.14      401.41     15.99 o 
  -1   1   8       36.04       44.04      9.49 o 
   0   1   8      250.81      302.40     15.50 o 
   1   1   8        3.12       -3.49      3.79 o 
   2   1   8       55.88       50.54      8.53 o 
   3   1   8        2.49       12.27      5.54 o 
   4   1   8      205.56      207.61     15.14 o 
   5   1   8       44.91       63.84      8.79 o 
   6   1   8      412.07      458.57     17.38 o 
   7   1   8       17.46       26.75      7.28 o 
   8   1   8      994.76     1010.95     26.01 o 
   9   1   8      584.78      604.69     20.89 o 
  10   1   8       20.02        9.26      6.85 o 
  11   1   8        0.09       -5.84      5.17 o 
  12   1   8        5.66       11.89      8.12 o 
  13   1   8       26.37       48.22      9.74 o 
  14   1   8       12.95        2.26      6.78 o 
 -21   2   8        5.06       14.72      6.93 o 
 -20   2   8       20.88       21.80     10.04 o 
 -19   2   8      152.96      186.16     38.15 o 
 -18   2   8        2.20       13.03      6.40 o 
 -17   2   8       16.02       21.36      7.72 o 
 -16   2   8        3.96       10.42      6.01 o 
 -15   2   8       44.87       37.32     12.97 o 
 -14   2   8        0.01       -0.98      4.78 o 
 -13   2   8      146.14      141.50     12.76 o 
 -12   2   8        4.13        4.42      5.00 o 
 -11   2   8       73.81       87.91     10.09 o 
 -10   2   8        9.94       16.73      4.72 o 
  -9   2   8       42.63       51.18      5.80 o 
  -8   2   8       34.31       33.47      4.99 o 
  -7   2   8       96.35       94.15     11.73 o 
  -6   2   8       46.76       46.90     12.05 o 
  -5   2   8      426.44      434.03     25.83 o 
  -4   2   8       20.31       22.50      5.66 o 
  -3   2   8       93.90      117.55     10.34 o 
  -2   2   8       25.76       21.72      5.39 o 
  -1   2   8      318.91      316.02     18.98 o 
   0   2   8       73.87       62.97     10.80 o 
   1   2   8       22.90       28.99     15.14 o 
   2   2   8      210.44      220.57     18.09 o 
   3   2   8       39.88       45.02     16.40 o 
   4   2   8       45.84       60.33     11.78 o 
   5   2   8       23.10       28.74     23.47 o 
   6   2   8       41.39       46.77      9.41 o 
   7   2   8       16.28       19.45      7.24 o 
   8   2   8        1.51        3.74      6.43 o 
   9   2   8       90.28      147.43     15.60 o 
  10   2   8       25.79       33.77      9.21 o 
  11   2   8       28.66       35.43     14.21 o 
  12   2   8        8.87       10.22      8.28 o 
  13   2   8        9.22       10.90      7.93 o 
 -20   3   8        0.01       11.23      8.92 o 
 -19   3   8       23.54       25.24     10.26 o 
 -18   3   8       25.86       43.45     23.51 o 
 -17   3   8        5.83       21.57     11.65 o 
 -16   3   8       31.29       20.15      7.50 o 
 -15   3   8       14.02       16.66      7.94 o 
 -14   3   8       44.41       39.24      8.13 o 
 -13   3   8       29.16       34.30     12.13 o 
 -12   3   8       96.78       93.64     10.93 o 
 -11   3   8      174.32      191.69     13.82 o 
 -10   3   8      240.67      270.17     13.00 o 
  -9   3   8       33.04       42.83      6.70 o 
  -8   3   8      434.32      374.13     14.25 o 
  -7   3   8       12.13        9.98      5.45 o 
  -6   3   8      757.11      704.63     27.33 o 
  -5   3   8       49.14       35.14     10.21 o 
  -4   3   8      765.07      773.34     22.14 o 
  -3   3   8      266.19      281.26     15.24 o 
  -2   3   8      270.59      255.98     14.80 o 
  -1   3   8       75.06       65.89     13.60 o 
   0   3   8        2.44        0.40      6.84 o 
   1   3   8      105.25       94.92     13.40 o 
   2   3   8      207.55      178.39     17.69 o 
   3   3   8      310.01      310.51     32.70 o 
   4   3   8       27.79       11.46     14.74 o 
   5   3   8      164.65      177.53     19.56 o 
   6   3   8        0.43      -10.20      6.80 o 
   7   3   8       19.42        4.75      9.88 o 
   8   3   8        6.51       -4.84     15.58 o 
   9   3   8      182.04      162.31     20.90 o 
  10   3   8      159.24      136.84     19.21 o 
  11   3   8      111.48       86.03     13.26 o 
  12   3   8      126.96      138.00     27.71 o 
  13   3   8        1.29        1.13      7.12 o 
 -19   4   8        4.48       12.34     27.90 o 
 -18   4   8       39.35       64.08     18.82 o 
 -17   4   8        4.96       10.27      9.73 o 
 -16   4   8        7.81        8.71      9.43 o 
 -15   4   8        0.68        1.15      7.73 o 
 -14   4   8       21.70       27.37     10.31 o 
 -13   4   8       79.31       74.42     13.37 o 
 -12   4   8        4.57       -0.12      7.99 o 
 -11   4   8      110.40      122.37     13.01 o 
 -10   4   8        7.44        4.45      6.06 o 
  -9   4   8        0.83       -5.99      5.48 o 
  -8   4   8       30.41       45.69      9.02 o 
  -7   4   8       25.76       24.98      7.25 o 
  -6   4   8        5.92        1.32      7.47 o 
  -5   4   8      250.49      297.29     21.60 o 
  -4   4   8      164.01      179.44     13.88 o 
  -3   4   8      291.28      314.43     20.27 o 
  -2   4   8       89.94       94.08     11.03 o 
  -1   4   8       74.17       73.32     10.16 o 
   0   4   8        7.03        2.00      7.81 o 
   1   4   8      152.67      147.19     22.40 o 
   2   4   8      347.10      359.59     24.77 o 
   3   4   8       16.36       23.41      9.79 o 
   4   4   8      206.90      193.79     20.56 o 
   5   4   8        4.72        6.55      8.46 o 
   6   4   8       37.92       54.15     13.58 o 
   7   4   8       10.05       19.99     10.27 o 
   8   4   8       11.57        5.84     26.70 o 
   9   4   8       88.95       75.94     16.70 o 
  10   4   8       10.62        6.32     11.23 o 
  11   4   8       96.14       78.96     16.78 o 
  12   4   8        0.00        0.36     10.59 o 
 -18   5   8       23.73       11.83     11.97 o 
 -17   5   8       21.42       29.18     12.00 o 
 -16   5   8       33.47       31.21     11.92 o 
 -15   5   8        2.25        2.97     17.08 o 
 -14   5   8        4.45       13.18      9.53 o 
 -13   5   8        0.30        0.71      7.75 o 
 -12   5   8       17.40       12.48     10.70 o 
 -11   5   8        2.98        8.67      7.10 o 
 -10   5   8       56.06       53.99     10.17 o 
  -9   5   8       85.24       88.24     11.86 o 
  -8   5   8        8.28       18.56      7.57 o 
  -7   5   8       50.49       57.77     10.22 o 
  -6   5   8      130.47      127.16     16.81 o 
  -5   5   8      271.34      307.70     23.28 o 
  -4   5   8       12.16       12.87      8.17 o 
  -3   5   8       65.22       72.11     10.57 o 
  -2   5   8       13.04        5.05      6.22 o 
  -1   5   8       37.25       36.55      8.54 o 
   0   5   8       24.24       18.60      9.56 o 
   1   5   8       16.08       -1.03      7.77 o 
   2   5   8        3.17       -1.78     10.77 o 
   3   5   8       86.68       79.23     16.56 o 
   4   5   8        7.33        8.61      8.83 o 
   5   5   8      144.97      132.96     33.95 o 
   6   5   8       10.08        3.50      9.55 o 
   7   5   8        7.86       11.22     10.32 o 
   8   5   8       73.58       67.14     26.67 o 
   9   5   8       16.55        5.97     10.51 o 
  10   5   8       13.77       28.93     16.57 o 
 -16   6   8        2.16       15.74     11.04 o 
 -15   6   8      183.74      198.95     30.85 o 
 -14   6   8        0.89        6.55      8.82 o 
 -13   6   8      179.81      190.79     21.60 o 
 -12   6   8        0.52        9.06      8.86 o 
 -11   6   8        1.77        7.07      7.01 o 
 -10   6   8        0.59        1.75      6.90 o 
  -9   6   8       25.77       24.50      8.75 o 
  -8   6   8       11.63       19.58     11.66 o 
  -7   6   8      151.48      125.20     18.67 o 
  -6   6   8       66.08       93.80     12.60 o 
  -5   6   8      142.65      141.78     13.30 o 
  -4   6   8        4.56       15.52      6.78 o 
  -3   6   8       47.35       35.96      9.00 o 
  -2   6   8       78.43      114.96     13.80 o 
  -1   6   8       63.17       67.54     11.21 o 
   0   6   8        7.04        3.19     11.81 o 
   1   6   8       24.43       25.03     16.95 o 
   2   6   8        2.11      -10.85      7.23 o 
   3   6   8        3.07       -0.91      8.18 o 
   4   6   8        0.05        8.32      9.19 o 
   5   6   8       86.78       90.80     18.14 o 
   6   6   8       15.08       -7.04      9.31 o 
   7   6   8      120.29      123.21     19.61 o 
   8   6   8       23.71       21.80     12.56 o 
 -13   7   8       19.66        9.82     10.04 o 
 -12   7   8        0.75        1.85      9.31 o 
 -11   7   8        0.51        2.30      6.78 o 
 -10   7   8       22.66       56.94     13.82 o 
  -9   7   8       23.59       24.57      9.23 o 
  -8   7   8        2.96        7.75      8.05 o 
  -7   7   8      103.21      111.45     14.14 o 
  -6   7   8        4.63       -3.11      6.57 o 
  -5   7   8        2.40        2.83      6.53 o 
  -4   7   8       18.37       15.11      8.24 o 
  -3   7   8       38.44       30.40      9.16 o 
  -2   7   8      114.99      146.74     16.41 o 
  -1   7   8       22.62       10.39      7.84 o 
   0   7   8       83.76       98.59     18.29 o 
   1   7   8       16.01        7.27     12.24 o 
   2   7   8       55.91       60.09     17.41 o 
   3   7   8        7.33       19.48     11.86 o 
   4   7   8        0.01        5.69     10.57 o 
   5   7   8        3.62       -3.17     20.43 o 
   6   7   8       85.39       81.20     18.05 o 
  -9   8   8        3.96        6.01      7.44 o 
  -8   8   8       44.61       42.24     10.94 o 
  -7   8   8        0.58        7.90      7.93 o 
  -6   8   8       16.88       14.04      6.58 o 
  -5   8   8        4.79       10.52      7.20 o 
  -4   8   8       16.22       12.94      6.79 o 
  -3   8   8       19.94       30.98      9.85 o 
  -2   8   8        1.55        2.31     11.34 o 
  -1   8   8       91.79       52.20     29.30 o 
   0   8   8        1.49       -5.82      9.06 o 
   1   8   8       19.09        2.69     10.95 o 
 -20   1   9        6.80        2.39      8.59 o 
 -19   1   9       17.75        0.82     10.45 o 
 -18   1   9       58.65       57.78     17.00 o 
 -17   1   9       13.41       12.66      8.38 o 
 -16   1   9       32.90       36.25     10.50 o 
 -15   1   9        4.80       13.75      7.95 o 
 -14   1   9       18.44       28.44      9.12 o 
 -13   1   9       10.04       13.56      7.42 o 
 -12   1   9       13.92       17.67     10.77 o 
 -11   1   9       23.00       35.67      9.88 o 
 -10   1   9      155.36      130.97     13.32 o 
  -9   1   9       41.22       43.91      5.78 o 
  -8   1   9       17.02       18.30      4.90 o 
  -7   1   9        0.35        2.65      4.10 o 
  -6   1   9       57.51       55.17      6.28 o 
  -5   1   9       80.47       97.19      8.08 o 
  -4   1   9        0.23        5.19      3.44 o 
  -3   1   9      271.13      300.42     15.91 o 
  -2   1   9       59.67       71.61     14.73 o 
  -1   1   9       47.70       39.43      7.42 o 
   0   1   9        0.81        1.35      5.08 o 
   1   1   9       52.90       47.52      8.69 o 
   2   1   9       67.68       45.20      8.81 o 
   3   1   9       27.31       38.15      8.95 o 
   4   1   9        3.42        7.22      6.90 o 
   5   1   9        0.17        1.80      5.93 o 
   6   1   9        0.03       -1.15      5.58 o 
   7   1   9       16.27       21.65      9.28 o 
   8   1   9        4.33       -1.88      6.65 o 
   9   1   9       43.60       44.18     12.44 o 
  10   1   9       69.20       53.30     11.71 o 
  11   1   9        7.99       -7.50     10.00 o 
  12   1   9        0.26      -12.41      8.27 o 
 -20   2   9        3.70        6.20      6.94 o 
 -19   2   9       21.06       23.93      7.90 o 
 -18   2   9       69.11       90.56     12.06 o 
 -17   2   9        9.74        9.42      6.27 o 
 -16   2   9        0.12       -7.23      4.82 o 
 -15   2   9       70.13       90.45     13.73 o 
 -14   2   9        0.08        0.91      5.04 o 
 -13   2   9        4.35       -5.20      6.40 o 
 -12   2   9       13.81        7.56      5.53 o 
 -11   2   9        8.48        2.04      9.30 o 
 -10   2   9       30.03       30.95      6.21 o 
  -9   2   9       71.57       72.18      6.95 o 
  -8   2   9       42.93       36.88      7.25 o 
  -7   2   9        0.67        8.60      4.62 o 
  -6   2   9       21.71       18.17      4.75 o 
  -5   2   9        8.01        9.74      4.28 o 
  -4   2   9       19.07       15.81      6.21 o 
  -3   2   9       44.65       45.21      7.99 o 
  -2   2   9       89.08       90.24     11.81 o 
  -1   2   9        0.74       -2.10      4.78 o 
   0   2   9       24.50       35.33      7.67 o 
   1   2   9       82.14       95.38     14.61 o 
   2   2   9       71.64       76.01     10.69 o 
   3   2   9       26.15       31.03      8.29 o 
   4   2   9        0.45       -3.75      5.50 o 
   5   2   9      143.19      141.62     25.00 o 
   6   2   9      133.95      142.32     22.66 o 
   7   2   9       10.60        7.20      6.92 o 
   8   2   9        0.56        2.78      6.75 o 
   9   2   9       24.75       32.15     11.48 o 
  10   2   9        2.00        0.15      6.73 o 
  11   2   9        6.79       18.75      8.05 o 
 -19   3   9        2.97       12.25     10.67 o 
 -18   3   9       21.36       12.27      9.06 o 
 -17   3   9        1.31        2.79      7.08 o 
 -16   3   9        2.29        3.65      7.43 o 
 -15   3   9       33.47       28.91     10.03 o 
 -14   3   9       17.56       31.08     10.41 o 
 -13   3   9        3.96        3.91      6.98 o 
 -12   3   9       42.17       28.01      7.29 o 
 -11   3   9        6.73        6.78      6.10 o 
 -10   3   9       39.87       38.75      6.80 o 
  -9   3   9        3.51       -2.14      4.13 o 
  -8   3   9      225.21      202.57     13.63 o 
  -7   3   9      246.56      247.00     32.14 o 
  -6   3   9        5.35        3.10      4.05 o 
  -5   3   9       31.06       44.72      7.22 o 
  -4   3   9       88.70       94.93     10.39 o 
  -3   3   9        2.89       -5.36      4.00 o 
  -2   3   9        1.13       -2.43      5.61 o 
  -1   3   9       72.44       82.37     13.44 o 
   0   3   9       90.82       84.25     13.53 o 
   1   3   9       15.62       26.06      9.23 o 
   2   3   9       74.93      108.79     15.85 o 
   3   3   9       37.43       35.59     13.63 o 
   4   3   9       30.16       18.84     15.55 o 
   5   3   9        2.33       -6.21      8.90 o 
   6   3   9       28.01       26.10     10.80 o 
   7   3   9       10.90        9.19     11.98 o 
   8   3   9        0.23       -0.74      9.10 o 
   9   3   9        0.41       11.69      8.06 o 
  10   3   9        0.26        0.49      6.77 o 
 -18   4   9        2.07        0.52      8.83 o 
 -17   4   9       13.31       13.83      9.86 o 
 -16   4   9       17.76       26.71     11.76 o 
 -15   4   9        7.84        7.93      8.91 o 
 -14   4   9       10.54       20.52      9.24 o 
 -13   4   9        7.98       -0.14      7.79 o 
 -12   4   9        0.01      -14.56     10.43 o 
 -11   4   9        0.16       -0.10      7.09 o 
 -10   4   9        0.81       -6.33      5.34 o 
  -9   4   9       11.95        0.81      6.88 o 
  -8   4   9       13.52       31.68      8.43 o 
  -7   4   9        4.31       13.99      8.81 o 
  -6   4   9       42.44       22.91      6.08 o 
  -5   4   9        3.58       -0.61      7.14 o 
  -4   4   9       41.07       49.93      8.91 o 
  -3   4   9       59.38       51.31      9.00 o 
  -2   4   9        1.99        6.11      5.69 o 
  -1   4   9       10.29       21.54      9.56 o 
   0   4   9       39.36       44.30     11.69 o 
   1   4   9        0.17       -5.84      7.55 o 
   2   4   9       84.67       86.43     14.97 o 
   3   4   9        0.81       10.84      9.71 o 
   4   4   9       42.90       40.57     12.30 o 
   5   4   9       23.08       22.77     11.25 o 
   6   4   9        0.17       -4.70     10.40 o 
   7   4   9       23.33       12.46     26.40 o 
   8   4   9       21.10       31.82     12.36 o 
   9   4   9       43.76       58.68     15.59 o 
 -16   5   9        1.81       -4.60      9.66 o 
 -15   5   9        6.48        8.56      8.94 o 
 -14   5   9        3.40       -2.60     13.52 o 
 -13   5   9        4.27        3.70      8.69 o 
 -12   5   9       48.06       50.90     12.91 o 
 -11   5   9        4.37       -0.35      7.92 o 
 -10   5   9       31.03       29.23      9.07 o 
  -9   5   9       52.77       55.57     10.53 o 
  -8   5   9      263.76      258.01     18.38 o 
  -7   5   9        1.71       -0.73      6.40 o 
  -6   5   9      306.52      305.04     16.99 o 
  -5   5   9       31.82       44.96      9.18 o 
  -4   5   9      158.01      165.45     20.30 o 
  -3   5   9      123.62      127.38     19.02 o 
  -2   5   9        0.46       -3.10      5.78 o 
  -1   5   9        0.00       -7.72      7.45 o 
   0   5   9        8.82       12.25      9.22 o 
   1   5   9       14.38       17.57      9.93 o 
   2   5   9       39.74       15.17      9.38 o 
   3   5   9       77.59       98.43     17.04 o 
   4   5   9        0.46        1.45      8.86 o 
   5   5   9        6.01        1.78      9.96 o 
   6   5   9        2.95      -10.61      7.07 o 
   7   5   9        7.18        5.50     10.72 o 
   8   5   9        7.30        2.77     11.44 o 
 -14   6   9       31.44       35.79     12.48 o 
 -13   6   9       10.50        9.36      9.43 o 
 -12   6   9        0.72      -11.68     13.16 o 
 -11   6   9        0.09       10.06      9.21 o 
 -10   6   9        6.02       15.35      7.98 o 
  -9   6   9        1.59       -0.32      9.49 o 
  -8   6   9        0.00       -6.57      6.78 o 
  -7   6   9        0.24        6.20      7.48 o 
  -6   6   9        0.20       -1.57      6.39 o 
  -5   6   9        0.76       -4.91      8.79 o 
  -4   6   9        0.07       -1.96      6.63 o 
  -3   6   9        0.04        4.19      6.43 o 
  -2   6   9        0.28       -3.97      6.34 o 
  -1   6   9        0.62       -5.31      8.25 o 
   0   6   9        5.67       -5.07      8.00 o 
   1   6   9        0.60        9.65     16.90 o 
   2   6   9       48.26       32.81     17.54 o 
   3   6   9       27.67       22.50     18.65 o 
   4   6   9        0.01       -2.63      9.20 o 
   5   6   9        1.19       -2.63     10.07 o 
 -10   7   9       24.01       18.33      9.02 o 
  -9   7   9       11.94       25.66      8.68 o 
  -8   7   9        6.04        0.13      7.06 o 
  -7   7   9       18.49       20.69      6.55 o 
  -6   7   9        0.89        2.50      6.21 o 
  -5   7   9       17.57       13.66      6.90 o 
  -4   7   9        7.40       12.07      7.73 o 
  -3   7   9       54.04       44.60     10.96 o 
  -2   7   9        7.90        4.49      9.47 o 
  -1   7   9       22.67       12.97     11.59 o 
   0   7   9       19.34        3.04     11.34 o 
   1   7   9       10.32        1.58     12.57 o 
   2   7   9        1.22        9.42     11.86 o 
 -18   0  10        2.29        2.87     10.58 o 
 -17   0  10       37.17       60.22     18.93 o 
 -16   0  10       58.46       93.37     22.07 o 
 -15   0  10       13.20        0.76     10.43 o 
 -14   0  10       16.03       20.28     13.70 o 
 -13   0  10        4.28       -0.71      9.75 o 
 -12   0  10       86.48       87.67     20.08 o 
 -11   0  10        2.89       20.35     11.22 o 
 -10   0  10      278.64      313.08     32.29 o 
  -9   0  10      186.37      219.46     18.42 o 
  -8   0  10       12.88       12.77     10.02 o 
  -7   0  10       39.04       42.10     13.50 o 
  -6   0  10      111.12      127.25     22.91 o 
  -5   0  10        0.25        2.95     10.02 o 
  -4   0  10       45.51       54.80     16.57 o 
  -3   0  10      205.00      309.69     32.75 o 
  -2   0  10       11.35       -6.26      8.52 o 
  -1   0  10        1.81        1.82     11.12 o 
   0   0  10      115.66      134.15     25.73 o 
   1   0  10       58.48       54.26     18.12 o 
   2   0  10        8.77       -1.79     10.07 o 
   3   0  10      185.45      183.69     30.54 o 
   4   0  10      306.13      317.43     38.55 o 
   5   0  10      209.59      177.99     30.15 o 
   6   0  10      846.20      850.13     54.14 o 
   7   0  10        6.98        5.01     10.34 o 
   8   0  10       98.09       54.77     18.61 o 
   9   0  10       10.58       15.44     14.07 o 
 -18   1  10       76.34       54.42     12.99 o 
 -17   1  10       80.36       80.46     14.69 o 
 -16   1  10        0.00        1.50      7.85 o 
 -15   1  10       34.10       61.01     13.00 o 
 -14   1  10        0.96       -5.92      6.30 o 
 -13   1  10        3.17       11.06      7.46 o 
 -12   1  10        2.31       -0.91      6.12 o 
 -11   1  10       21.56       19.87      8.26 o 
 -10   1  10       62.58       36.96     10.16 o 
  -9   1  10      119.01      116.88     10.33 o 
  -8   1  10        0.46        0.07      5.56 o 
  -7   1  10       34.53       23.34      8.62 o 
  -6   1  10        0.08        3.80      5.82 o 
  -5   1  10       15.27       10.43      7.11 o 
  -4   1  10      227.40      222.33     20.26 o 
  -3   1  10        6.72        1.63      7.20 o 
  -2   1  10      273.68      303.75     38.25 o 
  -1   1  10        0.50        0.18     11.35 o 
   0   1  10        1.12       -1.19      6.49 o 
   1   1  10        0.01        2.75      7.07 o 
   2   1  10        1.02       -8.73      7.66 o 
   3   1  10       22.33       12.31     16.10 o 
   4   1  10       12.49        5.66     10.48 o 
   5   1  10        3.80        8.15      8.35 o 
   6   1  10       72.46       67.14     14.99 o 
   7   1  10        9.04        4.54     10.78 o 
   8   1  10        4.30        3.86      8.64 o 
   9   1  10        5.41       21.07     11.27 o 
 -18   2  10        2.83        4.52      7.30 o 
 -17   2  10        8.58       20.96      9.82 o 
 -16   2  10        0.00       -0.06      6.15 o 
 -15   2  10       16.55        9.15     16.73 o 
 -14   2  10        0.02        0.55      6.48 o 
 -13   2  10       72.93       88.92     15.48 o 
 -12   2  10        3.50        1.20      6.05 o 
 -11   2  10        1.18       11.30      6.80 o 
 -10   2  10       44.34       34.81     14.37 o 
  -9   2  10        2.58       -1.63      3.70 o 
  -8   2  10       33.31       34.50      7.21 o 
  -7   2  10       35.78       38.28      6.02 o 
  -6   2  10       37.03       59.90     11.57 o 
  -5   2  10       39.05       46.95      8.47 o 
  -4   2  10       32.88       24.79      7.95 o 
  -3   2  10        0.53       -2.86      4.51 o 
  -2   2  10        0.06       -7.38      5.43 o 
  -1   2  10       22.99       20.77      7.10 o 
   0   2  10       39.55       36.73      8.22 o 
   1   2  10       35.44       64.87     10.60 o 
   2   2  10       31.26        9.35     12.16 o 
   3   2  10        0.15        4.61      7.43 o 
   4   2  10       61.35       79.00     18.41 o 
   5   2  10        0.10        0.05      6.15 o 
   6   2  10        9.40        2.71      7.46 o 
   7   2  10       13.09       12.04      7.84 o 
   8   2  10        0.75       -5.91      6.90 o 
   9   2  10       78.98       99.20     17.50 o 
 -17   3  10       12.21        9.19      9.40 o 
 -16   3  10       31.40       15.75      9.51 o 
 -15   3  10        2.74       10.31      8.14 o 
 -14   3  10       44.99       40.08     11.69 o 
 -13   3  10        5.77       13.59      7.97 o 
 -12   3  10       56.78       67.77     12.54 o 
 -11   3  10       31.20       19.88     14.15 o 
 -10   3  10       50.58       49.12     23.75 o 
  -9   3  10       42.84       23.05      7.98 o 
  -8   3  10      128.85      130.36     18.23 o 
  -7   3  10       59.35       69.47      8.07 o 
  -6   3  10       75.97       69.32      9.46 o 
  -5   3  10       99.06       93.72     14.19 o 
  -4   3  10       19.96       15.52      6.20 o 
  -3   3  10      115.93      138.83     16.55 o 
  -2   3  10        5.08       13.90      8.88 o 
  -1   3  10        9.32       19.78     13.05 o 
   0   3  10       56.92       61.53     12.47 o 
   1   3  10       84.05       74.57     14.52 o 
   2   3  10        4.21        6.03      8.57 o 
   3   3  10       99.76       98.88     16.73 o 
   4   3  10       12.63        6.29      9.01 o 
   5   3  10        1.80        4.65      6.84 o 
   6   3  10       51.48       38.08     10.27 o 
   7   3  10       27.76       13.76      8.75 o 
   8   3  10        8.97       13.32      8.32 o 
 -15   4  10       37.22       31.70     12.10 o 
 -14   4  10        0.46       -4.91      7.24 o 
 -13   4  10        8.50       23.80     11.91 o 
 -12   4  10        5.42       16.97     19.93 o 
 -11   4  10        0.58        5.62      8.58 o 
 -10   4  10       15.27       17.09      7.81 o 
  -9   4  10       38.44       37.79      9.04 o 
  -8   4  10      126.00      114.25     13.43 o 
  -7   4  10       25.07       34.98      7.86 o 
  -6   4  10      108.43       92.17     11.59 o 
  -5   4  10        2.51        7.55      5.69 o 
  -4   4  10       15.47        6.91      6.11 o 
  -3   4  10       11.94       15.89     14.67 o 
  -2   4  10        0.27        3.81      8.50 o 
  -1   4  10       10.37       -2.63      7.78 o 
   0   4  10       79.68       81.57     15.10 o 
   1   4  10        3.35       -2.04     23.10 o 
   2   4  10      117.94      118.68     17.89 o 
   3   4  10       25.38       19.26     11.40 o 
   4   4  10       14.87       25.62     11.26 o 
   5   4  10        0.54      -10.29      8.52 o 
   6   4  10        1.60       -4.93     15.26 o 
 -13   5  10        1.48       19.42     10.02 o 
 -12   5  10        1.99        4.17     11.74 o 
 -11   5  10        5.53        7.23      8.46 o 
 -10   5  10       46.59       33.76      9.20 o 
  -9   5  10       27.29       47.97     10.56 o 
  -8   5  10       38.55       24.87      9.32 o 
  -7   5  10       62.00       89.85     12.12 o 
  -6   5  10       71.26       69.02     10.74 o 
  -5   5  10       67.31       67.61     10.90 o 
  -4   5  10       49.27       42.62      9.43 o 
  -3   5  10       25.48       26.30      7.85 o 
  -2   5  10        0.03        2.41     17.90 o 
  -1   5  10        5.01        8.41     10.90 o 
   0   5  10       16.55       11.01      9.41 o 
   1   5  10        0.09        1.34      9.94 o 
   2   5  10        6.38       -7.70      8.55 o 
   3   5  10        9.35        5.87      9.63 o 
   4   5  10       14.81       -4.79      8.99 o 
 -10   6  10       19.90       21.69      9.25 o 
  -9   6  10       10.08        6.96      8.07 o 
  -8   6  10        2.47        6.78      5.56 o 
  -7   6  10        0.78       -1.42      7.32 o 
  -6   6  10        6.56        3.66     13.73 o 
  -5   6  10       24.86       22.53      9.09 o 
  -4   6  10        0.01       -7.51     10.36 o 
  -3   6  10       41.77       48.98     14.02 o 
  -2   6  10        2.27        2.33      9.22 o 
  -1   6  10       20.18        8.93     11.49 o 
   0   6  10        1.86      -11.78      9.14 o 
   1   6  10        0.00       -7.82      8.72 o 
 -16   1  11        0.07       -8.78     10.10 o 
 -15   1  11        0.80       -1.96      6.17 o 
 -14   1  11        0.42        5.70      7.45 o 
 -13   1  11        6.55       10.48      7.99 o 
 -12   1  11       29.14        9.89     22.06 o 
 -11   1  11        0.04       -0.23      6.56 o 
 -10   1  11       12.33        8.55      7.30 o 
  -9   1  11       27.73       27.82      7.67 o 
  -8   1  11       31.77       26.94      8.77 o 
  -7   1  11       21.92       12.26      8.00 o 
  -6   1  11        0.16       -2.27      6.54 o 
  -5   1  11        4.55       18.60      8.77 o 
  -4   1  11       20.80        8.99      8.28 o 
  -3   1  11        1.46        6.91      8.25 o 
  -2   1  11       23.88       24.28     10.22 o 
  -1   1  11        0.12       -0.31      8.01 o 
   0   1  11       31.78       34.45     11.97 o 
   1   1  11        2.28        0.50      8.25 o 
   2   1  11        0.14       -3.42      7.89 o 
   3   1  11        3.91        7.20      9.18 o 
   4   1  11        2.41       -8.77      7.72 o 
   5   1  11        4.05       -0.23      8.40 o 
   6   1  11       11.94       15.42     11.98 o 
 -15   2  11        8.28       11.84      8.01 o 
 -14   2  11        0.90       -2.52      7.40 o 
 -13   2  11        0.15        0.42      7.13 o 
 -12   2  11       37.28       25.89     15.56 o 
 -11   2  11       13.66        6.79      7.74 o 
 -10   2  11       12.46        6.90      7.06 o 
  -9   2  11       25.81       32.87      7.83 o 
  -8   2  11       56.14       58.58     16.20 o 
  -7   2  11       26.93       17.08      8.06 o 
  -6   2  11        2.42        5.22      7.01 o 
  -5   2  11        4.11        1.64      7.10 o 
  -4   2  11       11.47       14.42      8.87 o 
  -3   2  11        4.26        8.63      8.77 o 
  -2   2  11        0.10       -0.92      9.40 o 
  -1   2  11        0.54       -6.06      6.87 o 
   0   2  11        0.25       -4.65      7.21 o 
   1   2  11       55.69       62.94     14.69 o 
   2   2  11        4.49        0.86     10.23 o 
   3   2  11        7.70       -6.23      7.77 o 
   4   2  11       42.03       30.09     11.91 o 
   5   2  11        9.06        5.81      8.57 o 
 -14   3  11        5.39        8.32     11.71 o 
 -13   3  11        9.69       -2.77     11.20 o 
 -12   3  11        0.50      -11.60      7.73 o 
 -11   3  11       16.82        4.84     12.52 o 
 -10   3  11       19.60       11.49     11.86 o 
  -9   3  11        7.00        2.39      8.99 o 
  -8   3  11        9.33        4.16     11.72 o 
  -7   3  11        7.33        9.37      7.93 o 
  -6   3  11       18.93       16.04      9.04 o 
  -5   3  11        1.47        6.09      5.66 o 
  -4   3  11        6.15        4.47      5.73 o 
  -3   3  11       10.53        6.33      6.54 o 
  -2   3  11        6.26        7.39      6.35 o 
  -1   3  11       12.82       17.43      7.37 o 
   0   3  11       21.56       11.47      9.24 o 
   1   3  11       12.88       -1.49      6.06 o 
   2   3  11        0.65        1.66      6.55 o 
   3   3  11        2.39        5.68      7.13 o 
   4   3  11        6.09        1.82     10.56 o 
 -12   4  11        0.01       11.55     21.42 o 
 -11   4  11       10.22       16.96     10.08 o 
 -10   4  11       20.09       21.71     10.53 o 
  -9   4  11       28.14       39.97      8.79 o 
  -8   4  11      137.29      134.43     12.63 o 
  -7   4  11       12.26       19.32      7.27 o 
  -6   4  11      104.88      125.38     13.23 o 
  -5   4  11        6.72        2.97      6.19 o 
  -4   4  11       31.76       22.43     13.81 o 
  -3   4  11       41.55       16.43     15.87 o 
  -2   4  11        1.21       -2.65      7.67 o 
  -1   4  11        4.23       -6.28      7.49 o 
   0   4  11       40.43       28.33     11.72 o 
   1   4  11        0.04       -6.90      8.10 o 
   2   4  11       10.14       16.15     14.04 o 
  -8   5  11        4.18        7.94      7.92 o 
  -7   5  11       11.81        4.77      6.99 o 
  -6   5  11        6.29        3.41      6.58 o 
  -5   5  11        1.89        2.09      7.71 o 
  -4   5  11        0.64       12.34      9.48 o 
  -3   5  11        1.79       -7.20      8.26 o 
  -2   5  11        0.94       -4.81      8.76 o 
 -12   0  12       72.25       47.04     17.33 o 
 -11   0  12       35.00       26.02     14.29 o 
 -10   0  12       12.02        8.76     11.12 o 
  -9   0  12        0.01       -1.15     10.80 o 
  -8   0  12        6.41        6.41     10.68 o 
  -7   0  12       90.36       35.60     15.25 o 
  -6   0  12       38.76       29.49     15.71 o 
  -5   0  12       59.65       41.29     16.72 o 
  -4   0  12       63.03       65.89     20.80 o 
  -3   0  12       35.28       47.21     19.59 o 
  -2   0  12       20.04        4.39     13.33 o 
  -1   0  12       11.56       10.43     15.17 o 
   0   0  12        9.17       24.35     16.84 o 
   1   0  12       56.42       62.51     22.07 o 
 -12   1  12       16.43       16.60      9.01 o 
 -11   1  12        1.09        6.74     13.07 o 
 -10   1  12        4.94       14.35      8.01 o 
  -9   1  12       38.40       23.71      9.41 o 
  -8   1  12       11.54       15.81      9.13 o 
  -7   1  12        0.19       -2.78     10.53 o 
  -6   1  12        5.44       -7.71      6.87 o 
  -5   1  12        9.79        8.92      8.07 o 
  -4   1  12        0.99       -2.71      9.65 o 
  -3   1  12       12.45       24.50     10.93 o 
  -2   1  12        0.90       -7.39      7.61 o 
  -1   1  12        0.00       -0.39      9.44 o 
   0   1  12        6.85       -7.96      8.17 o 
   1   1  12       61.62       71.17     16.83 o 
 -11   2  12        1.44       -1.59     13.06 o 
 -10   2  12        4.78        2.56      9.59 o 
  -9   2  12        0.66        1.75      6.74 o 
  -8   2  12       65.30       74.10     11.00 o 
  -7   2  12        3.96        8.39      8.08 o 
  -6   2  12       20.29       22.16      9.93 o 
  -5   2  12        0.16        9.65      8.68 o 
  -4   2  12        1.05        4.15     11.83 o 
  -3   2  12        0.09        3.93      8.20 o 
  -2   2  12        0.50        2.46      8.69 o 
  -1   2  12       13.26       19.20     10.34 o 
   0   2  12       12.21       -4.86      7.75 o 
  -8   3  12        0.11      -15.76     10.51 o 
  -7   3  12        4.49        2.56      7.74 o 
  -6   3  12        2.43       -5.39      7.18 o 
  -5   3  12        0.23        1.28      7.27 o 
  -4   3  12        0.15        0.19      8.36 o 
  -3   3  12       12.40        2.33      7.79 o 
                                                 
